# Supplementary material for: Association between early life second-hand smoke exposure on child sleep and psychoactive substance use on adult sleep patterns in an urban informal settlement in Uganda
Source: PLoS One. 2025 Jan 3;20(1):e0312127. doi: 10.1371/journal.pone.0312127 (PMC11698410; doi:10.1371/journal.pone.0312127)
Supplement: S1 Data — (CSV) [file pone.0312127.s003.csv]

BWAISEParish	Householdmonthlyexpenditurein	Numberofregularhouseholdmemb	Mainpreferredcookingfuel	Timespentcookinginatypical	Doyoustaywithpets	Doyouusemosquitorepellents	Haveacarpetinthehouse	HomedampnessObserveforsigns	Haveyouhadthefollowingsympt	Cough	phlegm	wheezing	shortnessbreath	Nasalsymptoms	NoneofAbove	Howmanychildrenbelow5years	Haveyoueverbeendiagnosedwit	asthma	pneumonia	COPD	Hypertension	Others	Diabetes	Haveyoueversmokedacigarette	Howoldwereyouwhenyousmoked	Haveyoueversmokedweeklyeve	Inthelastmonthhowoftenhav	Howmanycigarettesdoyousmoke	Haveyoueversmokedhashishor	Howmanydayshaveyouconsumed	Doyougotoplaceswherethere	Wherewhichplaces	WherewhichplacesOtherhouse	WherewhichplacesEntertainme	WherewhichplacesOther	Howoftendoyougo	Haveyoueverdrunkalcohol	Duringtheprevious3monthson	stBloodpressurereadingsSBP	stBloodpressurereadingsDBP	ndBloodpressurereadingsSBP	ndBloodpressurereadingsDBP	AVeragePM25	AVPM10	AVerageVHCHO	AVerageVC02	AVerageCarbonMono	AVerageHumidity	AVerageTemperature
1	60000	5	Charcoal	60	No	No	No	No	Nasal symptoms (runny nose)	No	No	No	No	Yes	No	0	High blood pressure (Hypertension)	No	No	No	Yes	No	No	No					No		Yes	Other houses than your own	Yes	No	No	Once per week	No		118	94	112	90	42.32400131	60.94800186	0.027100001	743.9000244	14.89999962	78.69999695	28.20000076
2	400000	4	Charcoal	3	No	No	Yes	No	Cough (ekikololo/ekifuba) Nasal symptoms (runny nose)	Yes	No	No	No	Yes		0	Chronic Obstructive Pulmonary Disease (its characterised by several symptoms including breathing problems, cough, mucus, wheezing)	No	No	Yes	No	No	No	No					No		No						No		115	64	114	79	76.52999878	124.5400009	0.042599998	867.7000122	95	70.80000305	30.39999962
1	600000	4	Charcoal	120	No	No	Yes	Yes	None of the above	No	No	No	No	No	Yes	1	Pneumonia (lubyamira /munyinye)	No	Yes	No	No	No	No	No					No		No						No		149	107	161	109	19.82999992	29.69000053	0.0084	429.6000061	6	62.5	30.29999924
1	250000	2	Charcoal	60	No	No	No	No	Nasal symptoms (runny nose)	No	No	No	No	Yes	No	0								No					No		Yes	Other houses than your own	Yes	No	No	Once per week	No		99	71	100	72	23.01000023	34.08000183	0.0079	529.2999878	25.10000038	61.5	30.70000076
1	290000	3	Charcoal	5	No	No	Yes	No	None of the above	No	No	No	No	No	Yes	1								No					No		No						No		102	68	98	59	85.58399963	124.6800003	0.0277	485.7999878	5.900000095	68.40000153	29.20000076
3	150000	3	Charcoal	180	No	No	No	No	Nasal symptoms (runny nose)	No	No	No	No	Yes	No	0								No					No		Yes	Other	No	No	Yes	2-3 times per week	No		121	87	112	72	30.42000008	43.84000015	0.0231	454	8.300000191	72.69999695	27.29999924
3	600000	1	Charcoal	120	No	No	Yes	Yes	Cough (ekikololo/ekifuba) Nasal symptoms (runny nose)	Yes	No	No	No	Yes	No	0								No					No		Yes	Entertainment facilities (bars, restaurants, shopping centers...)	No	Yes	No	Less than one time per week	Yes	Never or <1 bottle per month	109	88	104	90	31.02000046	45.13199997	0.281599998	479	0	74.5	27.5
3	300000	7	Charcoal	60	No	No	No	No	None of the above	No	No	No	No	No	Yes	1								Yes	20	No			No		Yes	Other	No	No	Yes	2-3 times per week	Yes	1-3 per month	141	87	139	84	31.87999916	51.50999832	0.023600001	461.7000122	5.699999809	62.09999847	30.5
1	300000	4	Charcoal	180	No	No	Yes	Yes	None of the above	No	No	No	No	No	Yes	2								No					No		No						No		133	87	125	89	44.72000122	73.29000092	0.0056	418.6000061	3.700000048	66.09999847	28.29999924
1	600000	4	Charcoal	420	No	No	No	No	Cough (ekikololo/ekifuba) Shortness of breath	Yes	No	No	Yes	No	No	0	High blood pressure (Hypertension) Chronic Obstructive Pulmonary Disease (its characterised by several symptoms including breathing problems, cough, mucus, wheezing)	No	No	Yes	Yes	No	No	No					No		Yes	Other	No	No	Yes	Once per week	No		189	123	182	123	498.0119934	745.5120239	0.057500001	506.1000061	6.300000191	75.40000153	26.10000038
1	150000	4	Charcoal	180	No	No	No	Yes	Cough (ekikololo/ekifuba) Nasal symptoms (runny nose) Shortness of breath	Yes	No	No	Yes	Yes	No	2								No					No		Yes	Other houses than your own Other	Yes	No	Yes	2-3 times per week	No		133	82	124	82	22.21999931	35.72000122	0.0044	460.2999878	6.333333492	66.69999695	29.5
1	600000	6	Charcoal	180	No	No	Yes	Yes	Cough (ekikololo/ekifuba)	Yes	No	No	No	No	No	1	Chronic Obstructive Pulmonary Disease (its characterised by several symptoms including breathing problems, cough, mucus, wheezing)	No	No	Yes	No	No	No	No					No		Yes	Other	No	No	Yes	2-3 times per week	Yes	1 bottle per day	94	74	94	73	60.22999954	86.13999939	0.0111	414.5	8.899999619	66.90000153	28.79999924
3	300000	2	Gas / Biogas	240	Yes	No	No	Yes	Cough (ekikololo/ekifuba) Nasal symptoms (runny nose)	Yes	No	No	No	Yes	No	1								No					No		No						No		131	80	125	80	55.31999969	79.60800171	0.0219	427.8999939	2.200000048	70.69999695	27.70000076
3	500000	7	Charcoal	3	No	Yes	Yes	No	Cough (ekikololo/ekifuba) Nasal symptoms (runny nose)	Yes	No	No	No	Yes	No	0	High blood pressure (Hypertension) Chronic Obstructive Pulmonary Disease (its characterised by several symptoms including breathing problems, cough, mucus, wheezing)	No	No	Yes	Yes	No	No	No					No		No						Yes	1-3 per month	155	102	148	105	41.31600189	60.44400024	0.0233	449.3999939	1.299999952	69.5	28
3	450000	3	Charcoal	90	No	Yes	No	Yes	Cough (ekikololo/ekifuba) Phlegm (mucus in resp system but not in nasal area) Shortness of breath	Yes	Yes	No	Yes	No	No	0	Diabetes (sukaali)	No	No	No	No	No	Yes	No					No		Yes	Other houses than your own	Yes	No	No	Less than one time per week	No		142	105	134	99	382.3800049	440.1300049	0.034600001	595.0999756	48.40000153	71.90000153	27.5
3	4500000	5	Charcoal	3	No	Yes	No	No	Cough (ekikololo/ekifuba) Shortness of breath Nasal symptoms (runny nose)	Yes	No	No	Yes	Yes	No	3	Chronic Obstructive Pulmonary Disease (its characterised by several symptoms including breathing problems, cough, mucus, wheezing)	No	No	Yes	No	No	No	No					No		Yes	Other houses than your own	Yes	No	No	Less than one time per week	No		111	72	119	66	54.77999878	89.66000366	0.01234	556.4000244	8.199999809	71.30000305	26.70000076
1	450000	3	Charcoal	60	No	No	Yes	No	Cough (ekikololo/ekifuba) Nasal symptoms (runny nose)	Yes	No	No	No	Yes	No	1								Yes	21	Yes	Never	Less than 5	Yes	Never	Yes	Other houses than your own Entertainment facilities (bars, restaurants, shopping centers...)	Yes	Yes	No	2-3 times per week	Yes	Never or <1 bottle per month	131	78	128	72	20.95999908	33.77000046	0.0027	473.8999939	10.39999962	67.30000305	29
3	900000	1	Electricity	60	No	Yes	Yes	Yes	Shortness of breath	No	No	No	Yes	No	No	0	High blood pressure (Hypertension)	No	No	No	Yes	No	No	Yes	30	No			No		Yes	Entertainment facilities (bars, restaurants, shopping centers...) Other houses than your own	Yes	Yes	No	2-3 times per week	Yes	Never or <1 bottle per month	163	117	162	111	29.73999977	47.5	0.024700001	465.5	6	59.40000153	30
3	450000	4	Charcoal	120	No	No	No	No	Cough (ekikololo/ekifuba)	Yes	No	No	No	No	No	1								No					No		Yes	Other	No	No	Yes	2-3 times per week	No		112	85	116	85	24.44000053	38.86000061	0.031300001	558.0999756	21	63.5	30.10000038
1	500000	3	Charcoal	180	No	No	No	Yes	Cough (ekikololo/ekifuba) Nasal symptoms (runny nose) Wheezing (okuyilitira)	Yes	No	Yes	No	Yes	No	1								No					No		No						Yes	1 bottle per day	112	72	103	73	40.36000061	60.93999863	0.0162	449.7000122	7.900000095	68.90000153	28.89999962
2	300000	3	Charcoal	240	No	No	No	Yes	Cough (ekikololo/ekifuba) Phlegm (mucus in resp system but not in nasal area) Wheezing (okuyilitira) Nasal symptoms (runny nose)	Yes	Yes	Yes	No	Yes		0	Pneumonia (lubyamira /munyinye)	No	Yes	No	No	No	No	No					Yes	20-31 days	Yes	Other houses than your own Entertainment facilities (bars, restaurants, shopping centers...)	Yes	Yes	No	2-3 times per week	Yes	2-3 per day	103	84	109	83	59.65999985	89.87000275	0.030099999	397.7999878	7.900000095	80.5	26.39999962
1	210000	3	Firewood	120	No	No	No	Yes	Nasal symptoms (runny nose)	No	No	No	No	Yes	No	1								No					Yes	Never	No						Yes	1 bottle per day	137	98	127	94	32.24399948	46.51200104	0.0208	480	4.099999905	68.90000153	29
2	120000	2	Charcoal	80	No	Yes	No	Yes	Cough (ekikololo/ekifuba)	Yes	No	No	No	No		1	High blood pressure (Hypertension)	No	No	No	Yes	No	No	No					No		Yes	Other houses than your own	Yes	No	No	Once per week	Yes	1 per week	114	79	113	78	79.08000183	124.8499985	0.0166	569.5999756	14	60.79999924	28.89999962
3	300000	1	Charcoal	60	No	No	No	No	Cough (ekikololo/ekifuba) Wheezing (okuyilitira) Nasal symptoms (runny nose)	Yes	No	Yes	No	Yes	No	0								No					No		No						No		142	86	123	73	46.15200043	67.23600006	0.0788	491	1.799999952	70.40000153	29
3	500000	5	Charcoal	60	No	Yes	Yes	No	Nasal symptoms (runny nose)	No	No	No	No	Yes	No	0	Diabetes (sukaali) High blood pressure (Hypertension)	No	No	No	Yes	No	Yes	No					No		Yes	Other houses than your own Entertainment facilities (bars, restaurants, shopping centers...)	Yes	Yes	No	2-3 times per week	Yes	1 per week	127	88	118	86	39.33599854	58.81200027	0.0142	481.5	4.300000191	73.80000305	27.10000038
2	30000	5	Charcoal	40	Yes	No	No	No	Cough (ekikololo/ekifuba)	Yes	No	No	No	No		2	High blood pressure (Hypertension)	No	No	No	Yes	No	No	No					No		Yes	Other houses than your own	Yes	No	No	2-3 times per week	Yes	6+ per day	159	117	159	108	214.6100006	318.1300049	0.057300001	459.2000122	25.5	68.40000153	29.60000038
1	450000	8	Charcoal	210	No	No	No	No	None of the above	No	No	No	No	No	Yes	0	High blood pressure (Hypertension)	No	No	No	Yes	No	No	No					No		Yes	Entertainment facilities (bars, restaurants, shopping centers...)	No	Yes	No	Once per week	Yes	1-3 per month	135	118	119	72	35.25600052	50.20800018	0.0188	595.5999756	6.699999809	72.09999847	27.10000038
2	300000	3	Charcoal	60	No	Yes	No	Yes	Cough (ekikololo/ekifuba) Wheezing (okuyilitira) Shortness of breath	Yes	No	Yes	Yes	No		1	Chronic Obstructive Pulmonary Disease (its characterised by several symptoms including breathing problems, cough, mucus, wheezing)	No	No	Yes	No	No	No	No					No		Yes	Entertainment facilities (bars, restaurants, shopping centers...)	No	Yes	No	Once per week	No		125	97	128	95	180.1300049	234.4799957	0.026799999	466.5	5.800000191	74.80000305	27.29999924
1	500000	7	Charcoal	9	No	No	Yes	No	Cough (ekikololo/ekifuba) Nasal symptoms (runny nose) Shortness of breath	Yes	No	No	Yes	Yes	No	1								No					No		No						No		139	97	123	91	67.52400208	97.36799622	0.0184	489.5	4.800000191	66	29
2	100000	4	Charcoal	3	No	Yes	No	No	Cough (ekikololo/ekifuba) Shortness of breath	Yes	No	No	Yes	No		1	High blood pressure (Hypertension) Diabetes (sukaali)	No	No	No	Yes	No	Yes	No					No		Yes	Other houses than your own	Yes	No	No	Less than one time per week	Yes	1 per week	109	70	107	73	49.18999863	71.80000305	0.0502	431.2999878	11.19999981	62.70000076	30.39999962
1	450000	3	Charcoal	120	No	No	Yes	Yes	None of the above	No	No	No	No	No	Yes	0								No					No		No						No		131	88	123	78	26.37000084	42.56000137	0.0051	431.6000061	18.70000076	61.90000153	29.39999962
3	300000	2	Charcoal	60	No	No	No	Yes	Cough (ekikololo/ekifuba) Shortness of breath Phlegm (mucus in resp system but not in nasal area)	Yes	Yes	No	Yes	No	No	0	Chronic Obstructive Pulmonary Disease (its characterised by several symptoms including breathing problems, cough, mucus, wheezing) Asthma	Yes	No	Yes	No	No	No	Yes	17	Yes	Daily	5 to 10	Yes	20-31 days	Yes	Entertainment facilities (bars, restaurants, shopping centers...)	No	Yes	No	2-3 times per week	Yes	1-3 per month	147	91	143	94	112.9680023	170.3760071	0.029899999	633.7000122	2.599999905	74.19999695	26.89999962
2	360000	3	Charcoal	3	No	No	No	Yes	Cough (ekikololo/ekifuba) Nasal symptoms (runny nose)	Yes	No	No	No	Yes		1	Chronic Obstructive Pulmonary Disease (its characterised by several symptoms including breathing problems, cough, mucus, wheezing)	No	No	Yes	No	No	No	No					No		Yes	Entertainment facilities (bars, restaurants, shopping centers...) Other houses than your own	Yes	Yes	No	2-3 times per week	Yes	2-4 per week	128	89	117	90	53.68000031	86.93000031	0.025699999	504	5.199999809	78	27
1	600000	3	Charcoal	480	No	No	Yes	Yes	Nasal symptoms (runny nose) Wheezing (okuyilitira)	No	No	Yes	No	Yes	No	0	Chronic Obstructive Pulmonary Disease (its characterised by several symptoms including breathing problems, cough, mucus, wheezing)	No	No	Yes	No	No	No	No					No		No						No		114	84	113	85	33.20999908	47.74000168	0.0062	434.1000061	13.80000019	64.69999695	29.39999962
1	450000	4	Charcoal	3	No	No	Yes	No	Shortness of breath	No	No	No	Yes	No	No	0	Asthma	Yes	No	No	No	No	No	No					No		No						No		130	82	125	83	52.00999832	78.36000061	0.0144	424.7999878	13.10000038	68.69999695	28.79999924
1	300000	4	Charcoal	180	No	No	No	Yes	Cough (ekikololo/ekifuba) Phlegm (mucus in resp system but not in nasal area)	Yes	Yes	No	No	No	No	0								No					No		Yes	Entertainment facilities (bars, restaurants, shopping centers...)	No	Yes	No	Once per week	Yes	1 per week	127	96	122	93	55.60800171	79.98000336	0.006	627.9000244	40.29999924	73.69999695	28.20000076
3	300000	4	Charcoal	180	No	Yes	Yes	Yes	Cough (ekikololo/ekifuba) Nasal symptoms (runny nose) Shortness of breath	Yes	No	No	Yes	Yes	No	1	Pneumonia (lubyamira /munyinye)	No	Yes	No	No	No	No	No					No		Yes	Other	No	No	Yes	2-3 times per week	No		100	68	102	64	36.84999847	55.52000046	0.018200001	488.2999878	9.300000191	74.69999695	27.10000038
2	900000	3	Charcoal	350	No	No	Yes	No	Cough (ekikololo/ekifuba) Phlegm (mucus in resp system but not in nasal area) Wheezing (okuyilitira) Shortness of breath Nasal symptoms (runny nose)	Yes	Yes	Yes	Yes	Yes		0	Asthma Pneumonia (lubyamira /munyinye) High blood pressure (Hypertension)	Yes	Yes	No	Yes	No	No	No					No		Yes	Entertainment facilities (bars, restaurants, shopping centers...)	No	Yes	No	2-3 times per week	No		112	84	107	87	15.1079998	21.13199997	0.0239	604.4000244	2.099999905	76	27.89999962
1	560000	3	Charcoal	6	No	No	Yes	No	Cough (ekikololo/ekifuba) Nasal symptoms (runny nose)	Yes	No	No	No	Yes	No	0								No					No		No						Yes	1-3 per month	125	76	123	85	191.2559967	149.3159943	0.0263	490.5	3.400000095	70	28.79999924
2	300000	3	Charcoal	30	No	No	Yes	No	Cough (ekikololo/ekifuba) Wheezing (okuyilitira) Shortness of breath Phlegm (mucus in resp system but not in nasal area)	Yes	Yes	Yes	Yes	No		0								No					No		Yes	Entertainment facilities (bars, restaurants, shopping centers...)	No	Yes	No	Once per week	No		114	70	119	80	15.64799976	20.98800087	0.0241	651.9000244	1.299999952	75.90000153	27.79999924
3	600000	5	Charcoal	120	No	No	Yes	No	Shortness of breath	No	No	No	Yes	No	No	0	High blood pressure (Hypertension)	No	No	No	Yes	No	No	No					No		Yes	Other	No	No	Yes	2-3 times per week	No		146	90	135	92	45.57600021	63.37200165	0.072400004	458.2999878	1.399999976	63.40000153	28.79999924
1	450000	2	Charcoal	180	No	No	No	Yes	Cough (ekikololo/ekifuba) Wheezing (okuyilitira) Shortness of breath	Yes	No	Yes	Yes	No	No	1								No					No		Yes	Entertainment facilities (bars, restaurants, shopping centers...)	No	Yes	No	Once per week	Yes	2-4 per week	118	89	117	87	54.45000076	85.90000153	0.093400002	453.5	2.400000095	69.30000305	27
3	2000000	5	Charcoal	60	No	Yes	Yes	No	None of the above	No	No	No	No	No	Yes	0	High blood pressure (Hypertension)	No	No	No	Yes	No	No	No					No		Yes	Other houses than your own	Yes	No	No	Less than one time per week	No		107	71	108	72	51.5	75.94000244	0.0151	435.5	6.800000191	76.09999847	26.70000076
2	250000	1	Charcoal	180	No	No	Yes	Yes	Nasal symptoms (runny nose)	No	No	No	No	Yes		0								Yes	25	No			No		Yes	Entertainment facilities (bars, restaurants, shopping centers...) Other houses than your own	Yes	Yes	No	2-3 times per week	Yes	2-4 per week	121	88	120	83	67.18000031	101.0699997	0.027100001	338.2000122	7.5	77.40000153	27.20000076
1	500000	5	Charcoal	4	No	No	Yes	No	Cough (ekikololo/ekifuba)	Yes	No	No	No	No	No	1								No					No		No						No		120	73	117	81	83.81999969	139.0899963	0.017999999	477	16.5	70.69999695	28.89999962
2	150000	6	Charcoal	180	Yes	No	No	Yes	Shortness of breath Nasal symptoms (runny nose) Cough (ekikololo/ekifuba)	Yes	No	No	Yes	Yes		2	Chronic Obstructive Pulmonary Disease (its characterised by several symptoms including breathing problems, cough, mucus, wheezing)	No	No	Yes	No	No	No	Yes	28	No			No		Yes	Entertainment facilities (bars, restaurants, shopping centers...) Other houses than your own	Yes	Yes	No	2-3 times per week	Yes	2-3 per day	104	69	102	76	157.4400024	241.1100006	0.0517	454.1000061	17.70000076	83.59999847	25.89999962
1	300000	3	Charcoal	120	No	Yes	Yes	No	None of the above	No	No	No	No	No	Yes	0	Pneumonia (lubyamira /munyinye)	No	Yes	No	No	No	No	No					No		Yes	Entertainment facilities (bars, restaurants, shopping centers...)	No	Yes	No	Once per week	No		114	79	113	77	149.8919983	229.1159973	0.038800001	572.5	0	75.19999695	27.20000076
1	60000	2	Charcoal	60	No	No	Yes	No	Nasal symptoms (runny nose)	No	No	No	No	Yes	No	0	High blood pressure (Hypertension)	No	No	No	Yes	No	No	No					No		Yes	Other houses than your own	Yes	No	No	Once per week	Yes	1-3 per month	125	80	127	78	208.4299927	225.9199982	0.01112	432	1.600000024	65.09999847	27.20000076
1	50000	3	Charcoal	80	No	No	Yes	No	Cough (ekikololo/ekifuba)	Yes	No	No	No	No	No	1	High blood pressure (Hypertension)	No	No	No	Yes	No	No	No					No		Yes	Other houses than your own	Yes	No	No	Once per week	No		102	68	103	70	40.95999908	60.29999924	0.0129	412	7.199999809	69.90000153	28.39999962
1	300000	2	Charcoal	180	No	Yes	Yes	Yes	Cough (ekikololo/ekifuba) Nasal symptoms (runny nose) Wheezing (okuyilitira) Shortness of breath Phlegm (mucus in resp system but not in nasal area)	Yes	Yes	Yes	Yes	Yes	No	0								No					No		Yes	Entertainment facilities (bars, restaurants, shopping centers...) Other	No	Yes	Yes	Once per week	No		112	74	101	66	38.18000031	56.63000107	0.0077	418.3999939	9.600000381	66.5	28.39999962
2	600000	2	Electricity	1	No	No	No	No	Nasal symptoms (runny nose) Wheezing (okuyilitira)	No	No	Yes	No	Yes		1	Asthma Pneumonia (lubyamira /munyinye)	Yes	Yes	No	No	No	No	No					No		Yes	Other	No	No	Yes	2-3 times per week	No		117	83	126	69	52.61000061	76.20999908	0.0231	453.5	8.899999619	85.19999695	25.5
1	600000	1	Charcoal	3	No	Yes	Yes	No	Nasal symptoms (runny nose)	No	No	No	No	Yes	No	0								No					No		Yes	Other houses than your own	Yes	No	No	2-3 times per week	No		121	81	122	82	32.72000122	52.97000122	0.003	424.2999878	4.199999809	60.70000076	29.79999924
1	500000	4	Charcoal	120	No	No	No	Yes	None of the above	No	No	No	No	No	Yes	0								No					No		No						No		197	112	202	110	34.83000183	57.29000092	0.0071	428.7999878	4.900000095	67.09999847	29
1	458000	4	Charcoal	5	No	No	Yes	No	Nasal symptoms (runny nose) Cough (ekikololo/ekifuba)	Yes	No	No	No	Yes	No	2	High blood pressure (Hypertension) Diabetes (sukaali)	No	No	No	Yes	No	Yes	No					No		No						No		175	113	160	110	62.75999832	88.93199921	0.022	516.5999756	12.10000038	66	29.29999924
3	600000	5	Charcoal	120	No	Yes	No	Yes	Cough (ekikololo/ekifuba) Nasal symptoms (runny nose)	Yes	No	No	No	Yes	No	1	Chronic Obstructive Pulmonary Disease (its characterised by several symptoms including breathing problems, cough, mucus, wheezing)	No	No	Yes	No	No	No	No					No		Yes	Entertainment facilities (bars, restaurants, shopping centers...)	No	Yes	No	Less than one time per week	No		128	82	127	86	40.56999969	59.33000183	0.0173	578.2999878	29.79999924	71.30000305	27.5
3	600000	3	Charcoal	120	No	No	Yes	No	Cough (ekikololo/ekifuba) Shortness of breath	Yes	No	No	Yes	No	No	0								No					No		Yes	Other	No	No	Yes	2-3 times per week	No		155	111	154	103	26.73600006	38.86800003	0.026000001	414.5	0	69.19999695	27.70000076
1	400000	2	Charcoal	2	No	No	No	No	None of the above	No	No	No	No	No	Yes	0								No					No		No						Yes	Never or <1 bottle per month	121	80	126	76	31.61000061	46.70000076	0.0101	422.2000122	6.699999809	65.5	29.60000038
2	600000	4	Charcoal	180	Yes	No	No	No	Nasal symptoms (runny nose)	No	No	No	No	Yes		0								No					No		Yes	Entertainment facilities (bars, restaurants, shopping centers...) Other houses than your own	Yes	Yes	No	Less than one time per week	Yes	Never or <1 bottle per month	110	82	112	83	16.68000031	22.3560009	0.021400001	539.5	0	75.59999847	27.39999962
3	150000	3	Charcoal	60	No	No	No	Yes	Cough (ekikololo/ekifuba) Phlegm (mucus in resp system but not in nasal area) Shortness of breath	Yes	Yes	No	Yes	No	No	1	High blood pressure (Hypertension)	No	No	No	Yes	No	No	No					No		Yes	Entertainment facilities (bars, restaurants, shopping centers...)	No	Yes	No	Once per week	No		99	74	90	57	41.02000046	67.04000092	0.0028	432.1000061	8.899999619	66.5	27.70000076
1	150000	2	Charcoal	80	No	No	Yes	No	Nasal symptoms (runny nose)	No	No	No	No	Yes	No	0								No					No		Yes	Other houses than your own	Yes	No	No	Less than one time per week	No		130	77	127	76	44.79600143	64.58399963	0.0102	448.7999878	0	69.59999847	27.20000076
1	450000	3	Charcoal	180	No	No	No	No	None of the above	No	No	No	No	No	Yes	0	High blood pressure (Hypertension)	No	No	No	Yes	No	No	No					No		No						No		155	105	162	97	51.34999847	84.70999908	0.0083	462	6.599999905	64.09999847	29.20000076
1	450000	3	Charcoal	180	No	Yes	No	Yes	Cough (ekikololo/ekifuba) Shortness of breath Phlegm (mucus in resp system but not in nasal area)	Yes	Yes	No	Yes	No	No	1								No					No		Yes	Entertainment facilities (bars, restaurants, shopping centers...)	No	Yes	No	2-3 times per week	No		136	94	139	92	89.55599976	130.4400024	0.159700006	654.9000244	0	73.19999695	26.60000038
3	300000	3	Charcoal	120	No	No	No	Yes	Cough (ekikololo/ekifuba) Shortness of breath Phlegm (mucus in resp system but not in nasal area)	Yes	Yes	No	Yes	No	No	1	Chronic Obstructive Pulmonary Disease (its characterised by several symptoms including breathing problems, cough, mucus, wheezing)	No	No	Yes	No	No	No	No					No		Yes	Entertainment facilities (bars, restaurants, shopping centers...)	No	Yes	No	Once per week	Yes	1 per week	95	58	108	80	24.81999969	40.45999908	0.0085	472.7000122	0	65.80000305	28.39999962
1	300000	3	Charcoal	120	No	No	No	No	Cough (ekikololo/ekifuba) Shortness of breath Nasal symptoms (runny nose)	Yes	No	No	Yes	Yes	No	2								No					No		Yes	Other houses than your own Other	Yes	No	Yes	2-3 times per week	No		92	62	101	57	45.14400101	63.84000015	0.022600001	524.2000122	15.60000038	73.5	28.70000076
3	250000	1	Charcoal	2	No	Yes	Yes	No	Cough (ekikololo/ekifuba)	Yes	No	No	No	No	No	0	Chronic Obstructive Pulmonary Disease (its characterised by several symptoms including breathing problems, cough, mucus, wheezing)	No	No	Yes	No	No	No	Yes	19	No			No		No						Yes	Never or <1 bottle per month	133	85	119	70	189.5700073	248.8399963	0.0144	495.8999939	9.399999619	66.80000305	26.10000038
1	240000	2	Charcoal	60	No	Yes	Yes	No	Shortness of breath	No	No	No	Yes	No	No	0								No					No		Yes	Entertainment facilities (bars, restaurants, shopping centers...)	No	Yes	No	2-3 times per week	No		131	65	115	63	102.3720016	151.5119934	0.033	473.1000061	0	72.09999847	26.5
2	800000	1	Charcoal	3	Yes	No	No	Yes	Cough (ekikololo/ekifuba) Shortness of breath	Yes	No	No	Yes	No		0	High blood pressure (Hypertension)	No	No	No	Yes	No	No	Yes	17	Yes	Daily	More than 10	Yes	20-31 days	Yes	Other houses than your own Entertainment facilities (bars, restaurants, shopping centers...)	Yes	Yes	No	2-3 times per week	Yes	Never or <1 bottle per month	125	82	118	78	21.62000084	35.29999924	0.0013	452.3999939	9.300000191	71.40000153	27.79999924
3	450000	4	Charcoal	120	No	No	No	No	Cough (ekikololo/ekifuba) Phlegm (mucus in resp system but not in nasal area) Shortness of breath Wheezing (okuyilitira)	Yes	Yes	Yes	Yes	No	No	0	High blood pressure (Hypertension)	No	No	No	Yes	No	No	No					No		Yes	Entertainment facilities (bars, restaurants, shopping centers...)	No	Yes	No	Once per week	Yes	5-6 per week	127	83	111	79	35.02799988	51.01200104	0.019300001	427.7000122	0	68.40000153	27.60000038
3	50000	1	Charcoal	120	No	No	No	Yes	None of the above	No	No	No	No	No	Yes	0								Yes	17	No			No		Yes	Entertainment facilities (bars, restaurants, shopping centers...)	No	Yes	No	2-3 times per week	No		142	84	138	77	53.08000183	93.33000183	0.0266	599.7999878	69.09999847	62.59999847	30.5
3	500000	2	Electricity	6	No	No	No	No	Cough (ekikololo/ekifuba) Nasal symptoms (runny nose)	Yes	No	No	No	Yes	No	0	Chronic Obstructive Pulmonary Disease (its characterised by several symptoms including breathing problems, cough, mucus, wheezing)	No	No	Yes	No	No	No	No					No		Yes	Other houses than your own	Yes	No	No	Less than one time per week	Yes	Never or <1 bottle per month	121	80	116	76	64.72000122	105.9599991	0.0078	557.2999878	4	70	27.29999924
3	300000	3	Charcoal	240	Yes	No	No	Yes	Cough (ekikololo/ekifuba) Nasal symptoms (runny nose) Shortness of breath	Yes	No	No	Yes	Yes	No	1								No					No		No						No		115	80	115	87	29.62999916	47.09999847	0.0087	416.5	6.900000095	70.5	27
1	500000	5	Charcoal	3	No	Yes	No	No	Cough (ekikololo/ekifuba) Nasal symptoms (runny nose)	Yes	No	No	No	Yes	No	1	High blood pressure (Hypertension)	No	No	No	Yes	No	No	No					No		No						No		196	100	166	93	65.27999878	94.62000275	0.025900001	537.5999756	9.699999809	69.09999847	28.20000076
1	21000	4	Charcoal	180	No	Yes	Yes	Yes	Cough (ekikololo/ekifuba) Shortness of breath Phlegm (mucus in resp system but not in nasal area)	Yes	Yes	No	Yes	No	No	1								No					No		Yes	Entertainment facilities (bars, restaurants, shopping centers...)	No	Yes	No	2-3 times per week	No		119	93	134	99	90.59999847	132.3119965	0.0109	597.2999878	14.80000019	71.80000305	27.20000076
1	500000	3	Charcoal	4	No	Yes	No	No	Cough (ekikololo/ekifuba) Shortness of breath	Yes	No	No	Yes	No	No	0								No					No		No						Yes	2-4 per week	112	71	113	71	85.58000183	139.7200012	0.0119	470.2999878	12.39999962	69.69999695	29.10000038
3	300000	4	Charcoal	280	No	No	No	Yes	Cough (ekikololo/ekifuba) Nasal symptoms (runny nose) Phlegm (mucus in resp system but not in nasal area)	Yes	Yes	No	No	Yes	No	1	Pneumonia (lubyamira /munyinye)	No	Yes	No	No	No	No	No					No		Yes	Other	No	No	Yes	2-3 times per week	No		108	74	112	71	233	292.9200134	0.013	551.4000244	35.70000076	71.5	27.20000076
3	300000	1	Charcoal	2	No	No	Yes	No	Cough (ekikololo/ekifuba) Nasal symptoms (runny nose)	Yes	No	No	No	Yes	No	0	Other heart diseases (heart valve defects, stroke)	No	No	No	No	Yes	No	No					No		Yes	Entertainment facilities (bars, restaurants, shopping centers...)	No	Yes	No	Less than one time per week	No		115	79	114	68	27.20999908	43.65000153	0.059900001	489.8999939	9.399999619	62	29.60000038
3	300000	3	Charcoal	300	No	No	Yes	Yes	Nasal symptoms (runny nose)	No	No	No	No	Yes	No	0								No					No		No						No		117	78	120	75	42.5	67.81999969	0.049600001	571.7000122	39.40000153	61.20000076	31.29999924
3	600000	4	Charcoal	120	No	No	Yes	No	Cough (ekikololo/ekifuba) Wheezing (okuyilitira) Nasal symptoms (runny nose)	Yes	No	Yes	No	Yes	No	0								No					Yes	Never	Yes	Entertainment facilities (bars, restaurants, shopping centers...) Other houses than your own	Yes	Yes	No	2-3 times per week	Yes	2-4 per week	129	86	131	89
3	150000	7	Charcoal	80	No	Yes	No	No	Cough (ekikololo/ekifuba) Nasal symptoms (runny nose)	Yes	No	No	No	Yes	No	5	Asthma	Yes	No	No	No	No	No	No					No		Yes	Other houses than your own	Yes	No	No	Once per week	No		157	88	155	84	25.13999939	34.59999847	0.0076	426.3999939	8	72	26.89999962
1	150000	4	Charcoal	180	No	No	Yes	Yes	Phlegm (mucus in resp system but not in nasal area) Cough (ekikololo/ekifuba) Shortness of breath	Yes	Yes	No	Yes	No	No	1	High blood pressure (Hypertension)	No	No	No	Yes	No	No	No					No		Yes	Entertainment facilities (bars, restaurants, shopping centers...)	No	Yes	No	Once per week	No		114	78	112	73	220.8999939	283.3399963	0.0092	637.2000122	70.59999847	61	29.20000076
2		2	Saw dust	120	Yes	Yes	Yes	Yes	Phlegm (mucus in resp system but not in nasal area)	No	Yes	No	No	No		0	Pneumonia (lubyamira /munyinye)	No	Yes	No	No	No	No	No					No		No						No						54.36000061	73.87200165	0.0288	494	6.099999905	69.5	28.79999924
1	50000	7	Charcoal	80	No	No	No	No	Nasal symptoms (runny nose) Wheezing (okuyilitira)	No	No	Yes	No	Yes	No	2	High blood pressure (Hypertension)	No	No	No	Yes	No	No	No					No		Yes	Other houses than your own	Yes	No	No	Once per week	No		120	75	121	76	25.01000023	40.31999969	0.0034	415.1000061	4.699999809	65.90000153	27.79999924
1	450000	6	Charcoal	120	No	No	Yes	No	Cough (ekikololo/ekifuba)	Yes	No	No	No	No	No	2								No					No		Yes	Entertainment facilities (bars, restaurants, shopping centers...) Other houses than your own	Yes	Yes	No	2-3 times per week	No		124	66	113	64	39.77999878	55.84999847	0.0089	437.2999878	6.444444656	69.09999847	26.60000038
2	600000	5	Firewood	120	No	No	No	No	Nasal symptoms (runny nose)	No	No	No	No	Yes		2								No					No		Yes	Other houses than your own Other	Yes	No	Yes	2-3 times per week	No		152	107	140	102	139.3320007	196.9440002	0.039999999	460.5	3	73.19999695	29.29999924
2	300000	4	Charcoal	180	No	No	No	Yes	Nasal symptoms (runny nose)	No	No	No	No	Yes		0								No					No		Yes	Entertainment facilities (bars, restaurants, shopping centers...) Other houses than your own	Yes	Yes	No	2-3 times per week	Yes	Never or <1 bottle per month	109	65	119	69	259.4100037	402.7900085	0.1426	466.2000122	16.10000038	78	26.79999924
2	150000	4	Charcoal	2	No	No	No	No	Cough (ekikololo/ekifuba) Nasal symptoms (runny nose)	Yes	No	No	No	Yes		1	Chronic Obstructive Pulmonary Disease (its characterised by several symptoms including breathing problems, cough, mucus, wheezing)	No	No	Yes	No	No	No	No					No		Yes	Other houses than your own Entertainment facilities (bars, restaurants, shopping centers...)	Yes	Yes	No	2-3 times per week	Yes	Never or <1 bottle per month	112	76	112	83	88.08999634	139.6100006	0.045699999	754.111084	46.20000076	70.09999847	29.89999962
2	450000	3	Charcoal	180	No	No	No	No	Cough (ekikololo/ekifuba)	Yes	No	No	No	No		1	High blood pressure (Hypertension) Chronic Obstructive Pulmonary Disease (its characterised by several symptoms including breathing problems, cough, mucus, wheezing)	No	No	Yes	Yes	No	No	No					No		Yes	Entertainment facilities (bars, restaurants, shopping centers...)	No	Yes	No	Once per week	Yes	2-3 per day	159	124	154	119	42.86999893	56.77000046	0.0061	492	8.199999809	66.5	29.70000076
1	300000	3	Charcoal	180	No	Yes	Yes	No	Cough (ekikololo/ekifuba) Nasal symptoms (runny nose)	Yes	No	No	No	Yes	No	1								No					No		Yes	Other	No	No	Yes	Once per week	No		95	59	115	100	147.5800018	211.8099976	0.0146	502.7000122	15	73.09999847	26.70000076
3	450000	5	Charcoal	90	No	No	Yes	Yes	Cough (ekikololo/ekifuba) Shortness of breath Wheezing (okuyilitira)	Yes	No	Yes	Yes	No	No	2								No					No		Yes	Other houses than your own Entertainment facilities (bars, restaurants, shopping centers...) Other	Yes	Yes	Yes	2-3 times per week	No		129	90	131	88	25.23999977	36.50999832	0.0041	421	6.599999905	65.90000153	30
2	540000	2	Charcoal	120	No	Yes	Yes	No	Cough (ekikololo/ekifuba)	Yes	No	No	No	No		2	High blood pressure (Hypertension)	No	No	No	Yes	No	No	Yes	18	No			No		Yes	Other houses than your own	Yes	No	No	2-3 times per week	No		168	111	156	110
3	30000	3	Firewood	30	Yes	Yes	Yes	No	Cough (ekikololo/ekifuba)	Yes	No	No	No	No	No	1	High blood pressure (Hypertension) Diabetes (sukaali)	No	No	No	Yes	No	Yes	No					No		Yes	Other houses than your own	Yes	No	No	Less than one time per week	No		118	84	117	81	88.94999695	135.3500061	0.0206	426.2000122	12	74.90000153	27
1	300000	3	Charcoal	240	No	No	Yes	Yes	None of the above	No	No	No	No	No	Yes	0								No					No		No						No		112	71	112	68	163.4799957	252.3699951	0.0149	592.2999878	5.800000191	69.5	28.70000076
3	200000	1	Charcoal	3	No	No	No	No	Cough (ekikololo/ekifuba) Nasal symptoms (runny nose)	Yes	No	No	No	Yes	No	0	High blood pressure (Hypertension)	No	No	No	Yes	No	No	No					Yes	20-31 days	Yes	Entertainment facilities (bars, restaurants, shopping centers...) Other houses than your own	Yes	Yes	No	2-3 times per week	Yes	Never or <1 bottle per month	130	86	125	78	30.12999916	48.49000168	0.0023	428.7999878	3.299999952	62.79999924	29.10000038
2	100000	5	Charcoal	80	No	No	Yes	No	Cough (ekikololo/ekifuba)	Yes	No	No	No	No		1	High blood pressure (Hypertension)	No	No	No	Yes	No	No	No					No		Yes	Other houses than your own	Yes	No	No	2-3 times per week	Yes	1-3 per month	149	105	141	98	242.8999939	264.4400024	0.086900003	562.4000244	41.5	64.40000153	30.5
3	300000	3	Charcoal	120	No	No	Yes	No	Cough (ekikololo/ekifuba) Shortness of breath Wheezing (okuyilitira)	Yes	No	Yes	Yes	No	No	1	Chronic Obstructive Pulmonary Disease (its characterised by several symptoms including breathing problems, cough, mucus, wheezing) Diabetes (sukaali)	No	No	Yes	No	No	Yes	No					Yes	20-31 days	Yes	Entertainment facilities (bars, restaurants, shopping centers...) Other houses than your own	Yes	Yes	No	2-3 times per week	Yes	6+ per day	137	84	132	85	102.4199982	150.7920074	0.180899993	588.2000122	0	73.59999847	27.70000076
3	150000	3	Charcoal	120	No	No	No	No	Cough (ekikololo/ekifuba) Wheezing (okuyilitira) Shortness of breath	Yes	No	Yes	Yes	No	No	0	Chronic Obstructive Pulmonary Disease (its characterised by several symptoms including breathing problems, cough, mucus, wheezing)	No	No	Yes	No	No	No	No					No		No						Yes	1-3 per month	123	75	115	80	29.53199959	42.86399841	0.037999999	449.7000122	0	72.69999695	27.29999924
3	500000	5	Charcoal	3	No	Yes	No	No	Cough (ekikololo/ekifuba) Nasal symptoms (runny nose)	Yes	No	No	No	Yes	No	3	High blood pressure (Hypertension)	No	No	No	Yes	No	No	No					Yes	20-31 days	Yes	Other houses than your own Entertainment facilities (bars, restaurants, shopping centers...)	Yes	Yes	No	2-3 times per week	Yes	2-3 per day	107	79	101	70	42.02999878	68.69999695	0.125499994	494.5	8	65.59999847	29.10000038
2	300000	3	Charcoal	180	Yes	No	No	Yes	Nasal symptoms (runny nose)	No	No	No	No	Yes		0	Diabetes (sukaali)	No	No	No	No	No	Yes	No					No		No						Yes	1 bottle per day	146	104	141	92	73.05999756	108.4700012	0.0233	413.2999878	8.300000191	83.59999847	26
2	300000	2	Firewood	90	No	Yes	No	Yes	Shortness of breath Phlegm (mucus in resp system but not in nasal area)	No	Yes	No	Yes	No		1	Chronic Obstructive Pulmonary Disease (its characterised by several symptoms including breathing problems, cough, mucus, wheezing)	No	No	Yes	No	No	No	No					No		Yes	Entertainment facilities (bars, restaurants, shopping centers...)	No	Yes	No	Once per week	Yes	1-3 per month	92	72	90	65	28.51000023	46.02000046	0.0037	479.2999878	1.799999952	70.19999695	28.39999962
2	90000	1	Charcoal	3	No	No	Yes	No	Cough (ekikololo/ekifuba) Nasal symptoms (runny nose)	Yes	No	No	No	Yes		0	High blood pressure (Hypertension) Chronic Obstructive Pulmonary Disease (its characterised by several symptoms including breathing problems, cough, mucus, wheezing)	No	No	Yes	Yes	No	No	No					No		Yes	Other houses than your own	Yes	No	No	Once per week	Yes	Never or <1 bottle per month	147	105	150	100	139.6699982	230.6999969	0.077100001	520.9000244	7.199999809	73.90000153	28
1	450000	2	Charcoal	120	No	No	Yes	No	Cough (ekikololo/ekifuba) Shortness of breath Phlegm (mucus in resp system but not in nasal area)	Yes	Yes	No	Yes	No	No	0	High blood pressure (Hypertension)	No	No	No	Yes	No	No	No					No		Yes	Entertainment facilities (bars, restaurants, shopping centers...)	No	Yes	No	Less than one time per week	Yes	2-4 per week	125	81	112	79	50.91600037	72.43199921	0.036600001	471.2999878	0	77.69999695	26.60000038
3	300000	3	Charcoal	180	No	Yes	Yes	Yes	Cough (ekikololo/ekifuba) Nasal symptoms (runny nose)	Yes	No	No	No	Yes	No	0	High blood pressure (Hypertension)	No	No	No	Yes	No	No	No					No		Yes	Other	No	No	Yes	2-3 times per week	No		143	105	143	99	21.31999969	32.11000061	0.0093	467.8999939	7.599999905	72.09999847	28.29999924
3	300000	1	Paraffin stoves	45	No	No	No	No	None of the above	No	No	No	No	No	Yes	0	Diabetes (sukaali)	No	No	No	No	No	Yes	No					No		Yes	Other houses than your own Other	Yes	No	Yes	2-3 times per week	Yes	1-3 per month	119	77	112	73	41.13999939	52.04000092	0.012	424.6000061	7.300000191	72.90000153	28.39999962
2	150000	2	Charcoal	3	Yes	No	No	Yes	Cough (ekikololo/ekifuba)	Yes	No	No	No	No		0	Other heart diseases (heart valve defects, stroke)	No	No	No	No	Yes	No	Yes	17	Yes	Daily	Less than 5	Yes	20-31 days	Yes	Other houses than your own Entertainment facilities (bars, restaurants, shopping centers...)	Yes	Yes	No	2-3 times per week	Yes	4-5 per day	111	81	126	91	30.57999992	48.45000076	0.0029	472.7000122	8.800000191	67.69999695	26.89999962
1	200000	2	Charcoal	30	No	Yes	Yes	No	Nasal symptoms (runny nose)	No	No	No	No	Yes	No	0	High blood pressure (Hypertension)	No	No	No	Yes	No	No	No					No		Yes	Other houses than your own	Yes	No	No	Less than one time per week	Yes	Never or <1 bottle per month	120	72	121	72	24.44000053	34.74000168	0.0081	458.3999939	6.699999809	72.19999695	27.29999924
2	400000	2	Charcoal	2	No	No	Yes	Yes	Cough (ekikololo/ekifuba) Nasal symptoms (runny nose) Shortness of breath	Yes	No	No	Yes	Yes		1	High blood pressure (Hypertension) Chronic Obstructive Pulmonary Disease (its characterised by several symptoms including breathing problems, cough, mucus, wheezing)	No	No	Yes	Yes	No	No	No					Yes	20-31 days	Yes	Entertainment facilities (bars, restaurants, shopping centers...) Other houses than your own	Yes	Yes	No	2-3 times per week	No		124	83	121	88	63.27000046	101.7099991	0.020300001	505.3999939	5.5	79.19999695	26.89999962
2	300000	4	Gas / Biogas	90	No	No	No	Yes	Nasal symptoms (runny nose) Cough (ekikololo/ekifuba) Phlegm (mucus in resp system but not in nasal area)	Yes	Yes	No	No	Yes		1								No					Yes	20-31 days	Yes	Entertainment facilities (bars, restaurants, shopping centers...) Other houses than your own	Yes	Yes	No	2-3 times per week	Yes	2-4 per week	97	76	97	73	88.44999695	143.8099976	0.0079	521.2000122	17.20000076	70	28.79999924
2	250000	2	Charcoal	1	No	No	No	Yes	Cough (ekikololo/ekifuba) Shortness of breath	Yes	No	No	Yes	No		2	Chronic Obstructive Pulmonary Disease (its characterised by several symptoms including breathing problems, cough, mucus, wheezing)	No	No	Yes	No	No	No	No					No		Yes	Other houses than your own Entertainment facilities (bars, restaurants, shopping centers...)	Yes	Yes	No	2-3 times per week	No		112	73	103	73	76.5	120.2300034	0.082400002	623.5999756	13.19999981	71.69999695	29.5
1	240000	1	Charcoal	90	No	No	No	No	Shortness of breath	No	No	No	Yes	No	No	0	Pneumonia (lubyamira /munyinye)	No	Yes	No	No	No	No	No					No		Yes	Entertainment facilities (bars, restaurants, shopping centers...)	No	Yes	No	Once per week	Yes	2-4 per week	140	108	142	101	127.9919968	187.8359985	0.152160004	627.888916	5.400000095	72.09999847	27
2	750000	8	Charcoal	240	Yes	No	No	Yes	Cough (ekikololo/ekifuba)	Yes	No	No	No	No		0								No					No		Yes	Entertainment facilities (bars, restaurants, shopping centers...)	No	Yes	No	2-3 times per week	Yes	2-4 per week	150	88	145	88	239.4600067	355.4519958	0.103299998	541.5	22.70000076	75.69999695	28.10000038
3	900000	8	Charcoal	180	No	No	No	No	Nasal symptoms (runny nose)	No	No	No	No	Yes		1	Pneumonia (lubyamira /munyinye)	No	Yes	No	No	No	No	No					No		No						No		133	81	130	75	45.97000122	67.37999725	0.0154	427.1000061	6.699999809	73.80000305	26.70000076
2	450000	2	Charcoal	60	No	No	Yes	Yes	Cough (ekikololo/ekifuba) Nasal symptoms (runny nose)	Yes	No	No	No	Yes		0								Yes	30	No			No		Yes	Entertainment facilities (bars, restaurants, shopping centers...) Other	No	Yes	Yes	2-3 times per week	Yes	1 per week	106	78	114	75	96.94000244	160.6799927	0.0208	438.7000122	3.599999905	76.19999695	26.60000038
2	300000	2	Charcoal	60	No	Yes	No	No	Cough (ekikololo/ekifuba)	Yes	No	No	No	No		0								No					No		Yes	Other houses than your own Entertainment facilities (bars, restaurants, shopping centers...) Other	Yes	Yes	Yes	2-3 times per week	No		128	78	130	80	18.64800072	25.21199989	0.025599999	1099	5.800000191	81.59999847	29.20000076
3	150000	1	Gas / Biogas	30	No	No	Yes	Yes	None of the above	No	No	No	No	No	Yes	0								Yes	15	No			No		Yes	Other houses than your own	Yes	No	No	2-3 times per week	No		108	74	109	80	28.00799942	40.17599869	0.0414	541.2000122	4.099999905	72.40000153	27.5
1	400000	4	Charcoal	120	No	No	Yes	Yes	None of the above	No	No	No	No	No	Yes	1								No					No		No						No		122	78	126	86	45.93600082	66.7559967	0.016000001	517.5999756	12.39999962	69.09999847	28.10000038
3	450000	2	Charcoal	120	No	No	No	Yes	None of the above	No	No	No	No	No	Yes	1								No					No		Yes	Other	No	No	Yes	2-3 times per week	No		110	72	105	68	43.09999847	68.56999969	0.0295	502.8999939	22.10000038	60.5	29.89999962
2	120000	2	Paraffin stoves	60	No	Yes	Yes	No	Nasal symptoms (runny nose)	No	No	No	No	Yes		1	Asthma	Yes	No	No	No	No	No	No					No		Yes	Other houses than your own	Yes	No	No	2-3 times per week	No		100	68	100	72	41.93999863	61.59000015	0.0275	523.7000122	6.400000095	66.40000153	30.5
3	300000	2	Charcoal	120	No	No	Yes	No	Phlegm (mucus in resp system but not in nasal area) Shortness of breath Cough (ekikololo/ekifuba)	Yes	Yes	No	Yes	No	No	0	Chronic Obstructive Pulmonary Disease (its characterised by several symptoms including breathing problems, cough, mucus, wheezing)	No	No	Yes	No	No	No	Yes	20	Yes	Eventually during the week, but not daily	Less than 5	No		Yes	Entertainment facilities (bars, restaurants, shopping centers...)	No	Yes	No	Once per week	Yes	1 per week	123	93	122	88	41.58000183	60.18000031	0.0337	582.5999756	0	71.90000153	27.39999962
2	600000	4	Charcoal	120	No	No	Yes	Yes	Nasal symptoms (runny nose)	No	No	No	No	Yes		1	Pneumonia (lubyamira /munyinye)	No	Yes	No	No	No	No	Yes	25	No			Yes	3 days	Yes	Entertainment facilities (bars, restaurants, shopping centers...) Other houses than your own	Yes	Yes	No	Once per week	Yes	2-3 per day	99	89	103	85	63.18999863	95.83999634	0.0041	497.1000061	9.899999619	67.09999847	29.60000038
1	600000	3	Charcoal	120	No	No	Yes	Yes	Cough (ekikololo/ekifuba) Nasal symptoms (runny nose) Shortness of breath	Yes	No	No	Yes	Yes	No	0	High blood pressure (Hypertension)	No	No	No	Yes	No	No	No					No		Yes	Other houses than your own Entertainment facilities (bars, restaurants, shopping centers...)	Yes	Yes	No	2-3 times per week	No		119	77	119	77	22.42000008	32.47999954	0.015	466.8999939	8.300000191	72.19999695	27.10000038
1	500000	3	Charcoal	3	No	No	No	No	None of the above	No	No	No	No	No	Yes	1								No					No		No						Yes	1 per week	108	76	92	77	60.70800018	89.79599762	0.032299999	470.7000122	1.100000024	66.80000305	29.20000076
1	300000	5	Charcoal	180	No	No	Yes	Yes	Cough (ekikololo/ekifuba) Phlegm (mucus in resp system but not in nasal area) Shortness of breath	Yes	Yes	No	Yes	No	No	0								No					No		Yes	Entertainment facilities (bars, restaurants, shopping centers...)	No	Yes	No	2-3 times per week	No		152	98	131	94	92.98000336	151.1000061	0.089299999	467.7000122	31.10000038	65.69999695	28.89999962
2	300000	5	Firewood	90	Yes	Yes	Yes	Yes	Cough (ekikololo/ekifuba) Phlegm (mucus in resp system but not in nasal area) Wheezing (okuyilitira) Shortness of breath	Yes	Yes	Yes	Yes	No		2	Chronic Obstructive Pulmonary Disease (its characterised by several symptoms including breathing problems, cough, mucus, wheezing)	No	No	Yes	No	No	No	No					No		Yes	Entertainment facilities (bars, restaurants, shopping centers...)	No	Yes	No	Once per week	Yes	5-6 per week	139	85	140	90	246.2279968	365.9400024	0.268099993	536.7999878	9.600000381	80	26.60000038
3	200000	3	Charcoal	80	No	No	Yes	No	None of the above	No	No	No	No	No	Yes	1	High blood pressure (Hypertension)	No	No	No	Yes	No	No	No					No		No						No		132	80	86	68	23.94000053	34.08000183	0.0184	338.3999939	7	69.40000153	28
3	100000	2	Charcoal	60	No	No	No	No	Nasal symptoms (runny nose)	No	No	No	No	Yes	No	1								No					No		Yes	Other houses than your own	Yes	No	No	Less than one time per week	No		110	69	109	70	31.01000023	44.31000137	0.0072	411.7999878	7.400000095	70.09999847	26.89999962
3	300000	1	Charcoal	60	No	No	No	No	None of the above	No	No	No	No	No	Yes	0	Diabetes (sukaali) High blood pressure (Hypertension)	No	No	No	Yes	No	Yes	No					No		Yes	Other houses than your own Other	Yes	No	Yes	2-3 times per week	No		167	90	159	88	45.75600052	67.00800323	0.0141	454.8999939	12.10000038	65.09999847	28.89999962
3	300000	2	Charcoal	3	No	Yes	No	Yes	Cough (ekikololo/ekifuba) Nasal symptoms (runny nose)	Yes	No	No	No	Yes	No	0	Chronic Obstructive Pulmonary Disease (its characterised by several symptoms including breathing problems, cough, mucus, wheezing) Pneumonia (lubyamira /munyinye)	No	Yes	Yes	No	No	No	No					No		Yes	Entertainment facilities (bars, restaurants, shopping centers...)	No	Yes	No	Once per week	Yes	Never or <1 bottle per month	137	90	124	81
2	210000	1	Charcoal	30	No	Yes	Yes	Yes	Phlegm (mucus in resp system but not in nasal area) Shortness of breath	No	Yes	No	Yes	No		2	Diabetes (sukaali) High blood pressure (Hypertension)	No	No	No	Yes	No	Yes	No					No		Yes	Entertainment facilities (bars, restaurants, shopping centers...)	No	Yes	No	Once per week	Yes	2-4 per week	150	92	140	85	42.75	68.88999939	0.0151	439	5.199999809	72.5	26.89999962
2	500000	7	Firewood	120	No	No	No	Yes	Nasal symptoms (runny nose)	No	No	No	No	Yes		1	Chronic Obstructive Pulmonary Disease (its characterised by several symptoms including breathing problems, cough, mucus, wheezing)	No	No	Yes	No	No	No	No					No		Yes	Other	No	No	Yes	2-3 times per week	No		121	88	118	80	134.1300049	207.9799957	0.056600001	515.2000122	5.900000095	73.19999695	27.89999962
1	450000	2	Charcoal	5	No	No	Yes	No	Cough (ekikololo/ekifuba) Nasal symptoms (runny nose)	Yes	No	No	No	Yes	No	0								No					No		No						No		120	87	116	68	47.91600037	67.30799866	0.025	474.7999878	1.100000024	69.5	28.89999962
3	180000	2	Charcoal	60	No	No	No	No	Cough (ekikololo/ekifuba) Wheezing (okuyilitira) Shortness of breath	Yes	No	Yes	Yes	No	No	0								No					No		Yes	Other houses than your own	Yes	No	No	2-3 times per week	Yes	Never or <1 bottle per month	126	85	125	85	32.97000122	53.34999847	0.0196	451.1000061	6	59.29999924	30.20000076
3	150000	4	Charcoal	80	No	Yes	Yes	No	Nasal symptoms (runny nose)	No	No	No	No	Yes	No	1	High blood pressure (Hypertension)	No	No	No	Yes	No	No	No					No		Yes	Other houses than your own	Yes	No	No	Once per week	No		117	70	118	71	45.38999939	66.83999634	0.032499999	499.7000122	23.89999962	77.69999695	27.20000076
3	45000	5	Charcoal	120	No	Yes	No	No	Nasal symptoms (runny nose)	No	No	No	No	Yes	No	2	High blood pressure (Hypertension)	No	No	No	Yes	No	No	No					No		No						No		109	76	110	77	23.72999954	33.75	0.0189	430.1000061	7.900000095	70.40000153	28
1	300000	3	Charcoal	120	No	No	No	Yes	Phlegm (mucus in resp system but not in nasal area) Cough (ekikololo/ekifuba) Shortness of breath	Yes	Yes	No	Yes	No	No	0								No					No		Yes	Entertainment facilities (bars, restaurants, shopping centers...)	No	Yes	No	Once per week	Yes	1 per week	98	59	94	58	203.1840057	277.6799927	0.0087	788.0999756	32.20000076	74	27.20000076
3	600000	6	Charcoal	3	No	Yes	No	Yes	Cough (ekikololo/ekifuba) Nasal symptoms (runny nose)	Yes	No	No	No	Yes	No	2	High blood pressure (Hypertension)	No	No	No	Yes	No	No	Yes	20	Yes	Daily	5 to 10	Yes	20-31 days	Yes	Other houses than your own Entertainment facilities (bars, restaurants, shopping centers...)	Yes	Yes	No	2-3 times per week	Yes	4-5 per day	115	81	106	85	22.82999992	37.27000046	0.167500004	481.1000061	7.099999905	67.30000305	28.39999962
3	240000	3	Charcoal	6	No	No	No	No	Nasal symptoms (runny nose) Cough (ekikololo/ekifuba)	Yes	No	No	No	Yes	No	1	High blood pressure (Hypertension)	No	No	No	Yes	No	No	No					No		Yes	Other houses than your own	Yes	No	No	Less than one time per week	Yes	Never or <1 bottle per month	124	80	117	81	165.4600067	281.7600098	0.0071	505.7999878	37.59999847	66.90000153	27.10000038
3	300000	1	Paraffin stoves	90	No	No	No	No	Cough (ekikololo/ekifuba)	Yes	No	No	No	No	No	0	Chronic Obstructive Pulmonary Disease (its characterised by several symptoms including breathing problems, cough, mucus, wheezing)	No	No	Yes	No	No	No	No					No		No						Yes	1 per week	149	108	142	92	20.54999924	33.38000107	0.0051	423.7999878	0	65.80000305	28
3	50000	2	Charcoal	4	No	No	No	No	Cough (ekikololo/ekifuba) Nasal symptoms (runny nose)	Yes	No	No	No	Yes	No	0	Chronic Obstructive Pulmonary Disease (its characterised by several symptoms including breathing problems, cough, mucus, wheezing)	No	No	Yes	No	No	No	No					No		Yes	Other houses than your own	Yes	No	No	2-3 times per week	Yes	Never or <1 bottle per month	119	87	128	91
3	300000	3	Charcoal	60	No	No	Yes	No	Wheezing (okuyilitira) Shortness of breath	No	No	Yes	Yes	No	No	0	High blood pressure (Hypertension)	No	No	No	Yes	No	No	No					No		Yes	Other houses than your own Entertainment facilities (bars, restaurants, shopping centers...)	Yes	Yes	No	2-3 times per week	Yes	1 per week	129	99	123	93
3	450000	1	Charcoal	60	No	No	Yes	No	None of the above	No	No	No	No	No	Yes	0								No					No		No						Yes	2-4 per week	138	95	137	88	39.88999939	59.83000183	0.0032	405.5	6.199999809	69	26.79999924
1	150000	5	Charcoal	120	No	No	Yes	Yes	None of the above	No	No	No	No	No	Yes	2								Yes	30	No			No		No						Yes	1 per week	157	112	151	114	126.4899979	205.9199982	0.0124	495.2999878	40.79999924	66.80000305	29.39999962
3	450000	5	Charcoal	120	No	No	No	Yes	Cough (ekikololo/ekifuba) Phlegm (mucus in resp system but not in nasal area) Shortness of breath	Yes	Yes	No	Yes	No	No	1	Chronic Obstructive Pulmonary Disease (its characterised by several symptoms including breathing problems, cough, mucus, wheezing)	No	No	Yes	No	No	No	No					No		Yes	Entertainment facilities (bars, restaurants, shopping centers...)	No	Yes	No	Once per week	No		132	104	144	124	129.7680054	196.1759949	0.041499998	510.7999878	6.099999905	70.59999847	28.70000076
2	150000	4	Charcoal	2	No	Yes	No	Yes	Shortness of breath Cough (ekikololo/ekifuba) Nasal symptoms (runny nose)	Yes	No	No	Yes	Yes		0	Chronic Obstructive Pulmonary Disease (its characterised by several symptoms including breathing problems, cough, mucus, wheezing)	No	No	Yes	No	No	No	No					No		Yes	Other houses than your own Entertainment facilities (bars, restaurants, shopping centers...)	Yes	Yes	No	2-3 times per week	No		108	88	104	76	48.22000122	69.95999908	0.0294	484.5	8.800000191	70.59999847	30.29999924
1	600000	1	Charcoal	180	No	Yes	No	No	Cough (ekikololo/ekifuba) Shortness of breath Phlegm (mucus in resp system but not in nasal area)	Yes	Yes	No	Yes	No	No	0	High blood pressure (Hypertension)	No	No	No	Yes	No	No	No					No		No						No		179	110	171	102	267.1199951	421.7399902	0.025900001	627.5999756	30.70000076	67.90000153	28.39999962
3	150000	3	Charcoal	60	No	No	No	Yes	Cough (ekikololo/ekifuba) Phlegm (mucus in resp system but not in nasal area) Shortness of breath Wheezing (okuyilitira)	Yes	Yes	Yes	Yes	No	No	1	Chronic Obstructive Pulmonary Disease (its characterised by several symptoms including breathing problems, cough, mucus, wheezing)	No	No	Yes	No	No	No	No					No		Yes	Entertainment facilities (bars, restaurants, shopping centers...)	No	Yes	No	Once per week	No		115	71	109	62	74.94000244	108.3239975	0.027799999	481.5	1.111111164	68.19999695	28.70000076
2	450000	3	Charcoal	2	No	No	No	Yes	Cough (ekikololo/ekifuba)	Yes	No	No	No	No		1	High blood pressure (Hypertension)	No	No	No	Yes	No	No	No					No		Yes	Other houses than your own	Yes	No	No	2-3 times per week	No		118	85	108	78	71.81999969	118.1800003	0.0252	447.8999939	4.099999905	74.80000305	26.29999924
2	150000	2	Charcoal	120	No	No	Yes	Yes	Cough (ekikololo/ekifuba) Wheezing (okuyilitira) Shortness of breath	Yes	No	Yes	Yes	No		0	Asthma	Yes	No	No	No	No	No	No					No		Yes	Entertainment facilities (bars, restaurants, shopping centers...) Other	No	Yes	Yes	2-3 times per week	Yes	1-3 per month	91	68	90	68	15.23999977	21.28800011	0.0328	1095.599976	2.299999952	77.5	27.89999962
3	150000	1	Charcoal	120	No	No	No	Yes	Nasal symptoms (runny nose) Cough (ekikololo/ekifuba)	Yes	No	No	No	Yes	No	0								Yes	18	Yes	Daily	5 to 10	No		No						Yes	5-6 per week	128	88	121	79
2	210000	5	Charcoal	60	Yes	No	No	Yes	Cough (ekikololo/ekifuba) Wheezing (okuyilitira) Shortness of breath	Yes	No	Yes	Yes	No		1	Chronic Obstructive Pulmonary Disease (its characterised by several symptoms including breathing problems, cough, mucus, wheezing)	No	No	Yes	No	No	No	No					No		Yes	Other houses than your own	Yes	No	No	Once per week	Yes	1 per week	136	95	134	91	221.9160004	347.9039917	0.027000001	569.2999878	23.70000076	75	28.79999924
1	600000	4	Charcoal	160	No	No	No	No	Cough (ekikololo/ekifuba) Nasal symptoms (runny nose)	Yes	No	No	No	Yes	No	1								No					No		No						No		121	96	115	89	86.72000122	116.5999985	0.015699999	446.2999878	26.10000038	67.5	29.10000038
1	450000	2	Charcoal	6	No	No	Yes	No	Cough (ekikololo/ekifuba)	Yes	No	No	No	No	No	0	High blood pressure (Hypertension)	No	No	No	Yes	No	No	No					No		Yes	Entertainment facilities (bars, restaurants, shopping centers...)	No	Yes	No	Once per week	Yes	1-3 per month	136	86	131	86	88.70400238	132.8280029	0.0211	482.7999878	9.399999619	67.90000153	29.10000038
3	450000	4	Charcoal	3	No	No	Yes	No	Cough (ekikololo/ekifuba)	Yes	No	No	No	No	No	1								No					No		No						No		160	104	147	97	41.31600189	60.44400024	0.0233	449.3999939	1.299999952	69.5	28
2	300000	4	Firewood	120	Yes	Yes	No	Yes	Cough (ekikololo/ekifuba) Phlegm (mucus in resp system but not in nasal area) Shortness of breath	Yes	Yes	No	Yes	No		1	High blood pressure (Hypertension)	No	No	No	Yes	No	No	No					No		Yes	Entertainment facilities (bars, restaurants, shopping centers...)	No	Yes	No	2-3 times per week	Yes	1 per week	144	99	129	92	22.95999908	36.95000076	0.0054	513.7999878	7.400000095	71	27.89999962
1	300000	5	Charcoal	240	No	No	No	Yes	Cough (ekikololo/ekifuba) Nasal symptoms (runny nose) Shortness of breath	Yes	No	No	Yes	Yes	No	1								No					No		No						No		123	70	115	67	54.43000031	88.18000031	0.0111	486.3999939	0.600000024	69.30000305	28.89999962
3	150000	5	Charcoal	60	No	No	Yes	No	Cough (ekikololo/ekifuba) Phlegm (mucus in resp system but not in nasal area)	Yes	Yes	No	No	No	No	1	High blood pressure (Hypertension) Asthma	Yes	No	No	Yes	No	No	Yes	19	Yes	Eventually during the week, but not daily	5 to 10	No		Yes	Entertainment facilities (bars, restaurants, shopping centers...)	No	Yes	No	Once per week	Yes	2-4 per week	114	72	100	68	53.55599976	77.72399902	0.0307	530.2000122	0.5	74.69999695	26.89999962
2	250000	10	Charcoal	3	No	Yes	No	Yes	Cough (ekikololo/ekifuba) Phlegm (mucus in resp system but not in nasal area) Shortness of breath	Yes	Yes	No	Yes	No		4	Other heart diseases (heart valve defects, stroke)	No	No	No	No	Yes	No	No					No		Yes	Entertainment facilities (bars, restaurants, shopping centers...)	No	Yes	No	2-3 times per week	No		119	82	97	76	51.82799911	77.06400299	0.036600001	506.1000061	0	70.30000305	29
2	300000	3	Charcoal	90	Yes	Yes	No	Yes	Cough (ekikololo/ekifuba) Shortness of breath Wheezing (okuyilitira) Phlegm (mucus in resp system but not in nasal area)	Yes	Yes	Yes	Yes	No		1	Chronic Obstructive Pulmonary Disease (its characterised by several symptoms including breathing problems, cough, mucus, wheezing)	No	No	Yes	No	No	No	No					No		No						Yes	2-4 per week	119	90	127	96	22.52000046	36.29000092	0.0054	520.7000122	8.5	70.80000305	28
1	450000	10	Charcoal	180	No	No	No	No	None of the above	No	No	No	No	No	Yes	1								No					No		No						No		121	73	108	67	74.22000122	121.75	0.01	456.1000061	10.39999962	65	29.20000076
1	450000	4	Charcoal	3	No	Yes	Yes	No	Cough (ekikololo/ekifuba)	Yes	No	No	No	No	No	0								No					No		No						Yes	Never or <1 bottle per month	106	72	103	88
2	300000	3	Charcoal	60	No	Yes	Yes	No	Shortness of breath	No	No	No	Yes	No		0								No					No		No						No		111	85	113	83	15.84000015	22.05599976	0.022299999	576.9000244	0	76.5	27.5
1	450000	6	Charcoal	120	No	No	No	Yes	Cough (ekikololo/ekifuba) Phlegm (mucus in resp system but not in nasal area)	Yes	Yes	No	No	No	No	1								No					No		No						No		127	89	120	87	103.9079971	148.9799957	0.0123	665.2999878	49.79999924	75.80000305	28
1	300000	1	Paraffin stoves	30	No	No	No	No	Cough (ekikololo/ekifuba) Shortness of breath	Yes	No	No	Yes	No	No	0								No					No		Yes	Entertainment facilities (bars, restaurants, shopping centers...)	No	Yes	No	Once per week	No		130	78	129	80	85.5	125.3519974	0.0274	467.3999939	3.700000048	71.5	26.70000076
3	300000	1	Charcoal	60	No	No	Yes	Yes	Cough (ekikololo/ekifuba) Phlegm (mucus in resp system but not in nasal area) Shortness of breath	Yes	Yes	No	Yes	No	No	0	Chronic Obstructive Pulmonary Disease (its characterised by several symptoms including breathing problems, cough, mucus, wheezing)	No	No	Yes	No	No	No	Yes	14	Yes	Daily	More than 10	Yes	4-5 days	Yes	Entertainment facilities (bars, restaurants, shopping centers...)	No	Yes	No	2-3 times per week	Yes	5-6 per week	137	92	117	91	106.1800003	174.2200012	0.048	518	11.19999981	72.40000153	27.79999924
3	300000	5	Charcoal	3	No	No	Yes	Yes	Cough (ekikololo/ekifuba) Nasal symptoms (runny nose)	Yes	No	No	No	Yes	No	2	Pneumonia (lubyamira /munyinye) High blood pressure (Hypertension)	No	Yes	No	Yes	No	No	No					No		Yes	Other houses than your own	Yes	No	No	Less than one time per week	Yes	Never or <1 bottle per month	92	64	112	67	420.1499939	491.6900024	0.0141	485.5	26.10000038	68.5	27
2	80000	3	Charcoal	4	No	Yes	No	Yes	Cough (ekikololo/ekifuba) Shortness of breath	Yes	No	No	Yes	No		1	High blood pressure (Hypertension)	No	No	No	Yes	No	No	No					No		Yes	Other houses than your own	Yes	No	No	2-3 times per week	Yes	2-4 per week	88	56	94	84	22.11000061	35.77000046	0.0011	462	8.800000191	72	27.39999962
2	300000	6	Charcoal	80	No	Yes	Yes	No	Cough (ekikololo/ekifuba)	Yes	No	No	No	No		1	Pneumonia (lubyamira /munyinye)	No	Yes	No	No	No	No	Yes	20	Yes	Daily	More than 10	Yes	20-31 days	Yes	Other houses than your own Entertainment facilities (bars, restaurants, shopping centers...)	Yes	Yes	No	2-3 times per week	Yes	6+ per day	117	93	113	83	55.66999817	89.30999756	0.026000001	642.9000244	11.5	67.90000153	29.60000038
3	280000	4	Charcoal	2	Yes	Yes	No	No	Cough (ekikololo/ekifuba) Nasal symptoms (runny nose)	Yes	No	No	No	Yes	No	1								No					No		Yes	Entertainment facilities (bars, restaurants, shopping centers...)	No	Yes	No	2-3 times per week	Yes	4-5 per day	145	94	132	91	47.79999924	78.41999817	0.161799997	485.5	11.60000038	66.5	28.5
1	300000	2	Charcoal	480	No	No	Yes	Yes	Nasal symptoms (runny nose) Shortness of breath	No	No	No	Yes	Yes	No	0	High blood pressure (Hypertension) Other heart diseases (heart valve defects, stroke)	No	No	No	Yes	Yes	No	No					No		No						No						29.19000053	42.63000107	0.0123	425.2000122	6.300000191	68	28.70000076
3	300000	2	Charcoal	90	No	No	No	Yes	None of the above	No	No	No	No	No	Yes	0	Chronic Obstructive Pulmonary Disease (its characterised by several symptoms including breathing problems, cough, mucus, wheezing)	No	No	Yes	No	No	No	No					No		Yes	Entertainment facilities (bars, restaurants, shopping centers...)	No	Yes	No	Once per week	Yes	1 per week	171	128	109	68	209.7700043	317.5100098	0.041099999	567.5999756	28.89999962	75.40000153	27.79999924
1	600000	6	Charcoal	180	No	No	Yes	No	Cough (ekikololo/ekifuba) Nasal symptoms (runny nose)	Yes	No	No	No	Yes	No	3								No					No		Yes	Other houses than your own Entertainment facilities (bars, restaurants, shopping centers...)	Yes	Yes	No	2-3 times per week	No		143	88	138	82	30.44400024	43.81200027	0.0177	506	9.699999809	70.90000153	28.39999962
3	150000	1	Charcoal	60	No	No	No	No	Cough (ekikololo/ekifuba) Shortness of breath Phlegm (mucus in resp system but not in nasal area)	Yes	Yes	No	Yes	No	No	0	Chronic Obstructive Pulmonary Disease (its characterised by several symptoms including breathing problems, cough, mucus, wheezing)	No	No	Yes	No	No	No	No					No		Yes	Entertainment facilities (bars, restaurants, shopping centers...)	No	Yes	No	Once per week	No		112	78	105	74	27.18000031	44.47999954	0.0173	446	2.299999952	65.5	28.39999962
1	200000	2	Charcoal	30	No	Yes	Yes	No	Nasal symptoms (runny nose)	No	No	No	No	Yes	No	0	High blood pressure (Hypertension)	No	No	No	Yes	No	No	No					No		Yes	Entertainment facilities (bars, restaurants, shopping centers...) Other houses than your own	Yes	Yes	No	Once per week	No		127	80	127	78	99.54000092	159.0599976	0.0127	413	7.900000095	68.30000305	28
3	350000	4	Charcoal	3	No	No	No	No	Cough (ekikololo/ekifuba)	Yes	No	No	No	No	No	0	Chronic Obstructive Pulmonary Disease (its characterised by several symptoms including breathing problems, cough, mucus, wheezing)	No	No	Yes	No	No	No	Yes	25	No			No		Yes	Other houses than your own	Yes	No	No	2-3 times per week	Yes	2-4 per week	162	115	167	122	30.34000015	49.43000031	0.0297	459.7999878	45.29999924	64.69999695	29.20000076
1	470000	6	Charcoal	6	No	No	Yes	No	Cough (ekikololo/ekifuba)	Yes	No	No	No	No	No	1								No					No		No						No		122	92	119	92	52.93199921	77.16000366	0.014	503	5.599999905	65.80000305	29.20000076
2	300000	2	Charcoal	90	No	Yes	No	Yes	Cough (ekikololo/ekifuba) Shortness of breath	Yes	No	No	Yes	No		4	High blood pressure (Hypertension)	No	No	No	Yes	No	No	No					No		Yes	Entertainment facilities (bars, restaurants, shopping centers...)	No	Yes	No	Less than one time per week	Yes	1 per week	121	96	119	92	27.65999985	44.75999832	0.0051	509	2.599999905	70.19999695	28.10000038
1	50000	9	Charcoal	120	No	No	Yes	No	Cough (ekikololo/ekifuba) Nasal symptoms (runny nose)	Yes	No	No	No	Yes	No	3	High blood pressure (Hypertension)	No	No	No	Yes	No	No	No					No		Yes	Other houses than your own	Yes	No	No	Once per week	No		107	74	107	75	63.06000137	89.13600159	0.0127	639.2999878	38.20000076	71.80000305	28
2	240000	2	Charcoal	30	No	Yes	No	Yes	Cough (ekikololo/ekifuba) Phlegm (mucus in resp system but not in nasal area) Shortness of breath	Yes	Yes	No	Yes	No		1	High blood pressure (Hypertension) Chronic Obstructive Pulmonary Disease (its characterised by several symptoms including breathing problems, cough, mucus, wheezing)	No	No	Yes	Yes	No	No	Yes	25	Yes	Eventually during the week, but not daily	5 to 10	No		Yes	Entertainment facilities (bars, restaurants, shopping centers...)	No	Yes	No	Once per week	Yes	1-3 per month	129	98	142	97	50.88000107	70.08000183	0.0548	479.7000122	0	70.30000305	29.5
1	750000	6	Charcoal	160	No	No	No	Yes	Cough (ekikololo/ekifuba) Nasal symptoms (runny nose)	Yes	No	No	No	Yes	No	2								No					No		Yes	Other houses than your own Entertainment facilities (bars, restaurants, shopping centers...) Other	Yes	Yes	Yes	2-3 times per week	No		133	83	123	74	38.38000107	58.52000046	0.0059	477.2000122	11.30000019	69.09999847	27.20000076
2	150000	2	Charcoal	60	No	No	No	Yes	Cough (ekikololo/ekifuba) Nasal symptoms (runny nose) Shortness of breath	Yes	No	No	Yes	Yes		0								Yes	15	Yes	Eventually during the week, but not daily	5 to 10	No		Yes	Entertainment facilities (bars, restaurants, shopping centers...)	No	Yes	No	2-3 times per week	Yes	2-3 per day	111	82	109	78	160.1799927	245.9199982	0.076300003	404.8999939	13.89999962	79	26.39999962
1	650000	6	Charcoal	4	No	Yes	Yes	No	Cough (ekikololo/ekifuba) Nasal symptoms (runny nose)	Yes	No	No	No	Yes	No	1								No					No		No						Yes	Never or <1 bottle per month	128	89	133	83	61.15200043	89.95200348	0.033199999	447.1000061	2	71.09999847	28.5
3	240000	3	Charcoal	180	No	No	Yes	No	Phlegm (mucus in resp system but not in nasal area)	No	Yes	No	No	No	No	1	Pneumonia (lubyamira /munyinye)	No	Yes	No	No	No	No	No					Yes	10-19 days	Yes	Entertainment facilities (bars, restaurants, shopping centers...)	No	Yes	No	2-3 times per week	Yes	5-6 per week	110	78	106	77	66.43199921	99.14399719	0.043900002	443.7999878	3.5	69.40000153	27.70000076
2	200000	3	Firewood	120	No	No	No	No	Cough (ekikololo/ekifuba)	Yes	No	No	No	No		2	High blood pressure (Hypertension)	No	No	No	Yes	No	No	No					No		Yes	Other houses than your own	Yes	No	No	2-3 times per week	Yes	1 bottle per day	135	94	134	97	25.44000053	37.75	0.0089	513.0999756	7.400000095	68.19999695	29
1	450000	4	Charcoal	240	No	No	Yes	No	None of the above	No	No	No	No	No	Yes	1	High blood pressure (Hypertension)	No	No	No	Yes	No	No	No					No		Yes	Other houses than your own	Yes	No	No	2-3 times per week	No		114	75	114	72	23.29000092	37.40999985	0.0041	416.2000122	4.5	67.30000305	27.39999962
3	300000	4	Charcoal	240	Yes	No	Yes	Yes	Cough (ekikololo/ekifuba) Nasal symptoms (runny nose) Wheezing (okuyilitira)	Yes	No	Yes	No	Yes	No	0	Chronic Obstructive Pulmonary Disease (its characterised by several symptoms including breathing problems, cough, mucus, wheezing)	No	No	Yes	No	No	No	No					No		Yes	Other	No	No	Yes	2-3 times per week	Yes	5-6 per week	130	90	123	94	287.5499878	362.9400024	0.0102	539	16.89999962	72.09999847	27.20000076
2	150000	2	Charcoal	60	No	No	No	No	Cough (ekikololo/ekifuba)	Yes	No	No	No	No		0	High blood pressure (Hypertension)	No	No	No	Yes	No	No	No					No		No						Yes	1 bottle per day	122	91	126	86	150.0720062	221.3159943	0.113799997	485.1000061	5.900000095	75.40000153	28
3	300000	6	Charcoal	180	No	No	No	Yes	Cough (ekikololo/ekifuba) Wheezing (okuyilitira) Shortness of breath Nasal symptoms (runny nose)	Yes	No	Yes	Yes	Yes	No	0	High blood pressure (Hypertension)	No	No	No	Yes	No	No	No					No		Yes	Other	No	No	Yes	2-3 times per week	Yes	Never or <1 bottle per month	123	88	132	89	40.99200058	59.31600189	0.0186	599.7000122	11.80000019	67.19999695	29.79999924
2	600000	2	Paraffin stoves	1	No	No	No	No	Nasal symptoms (runny nose)	No	No	No	No	Yes		0								No					No		Yes	Other	No	No	Yes	Less than one time per week	No		118	82	118	80	26.9279995	38.31600189	0.0266	836.7999878	6	73.80000305	29.5
2	450000	5	Charcoal	300	No	No	Yes	Yes	Nasal symptoms (runny nose)	No	No	No	No	Yes		1								No					No		Yes	Other	No	No	Yes	2-3 times per week	No		102	69	100	68	259.8999939	403.7000122	0.0196	1007.099976	86.40000153	87.19999695	25.5
2	150000	1	Charcoal	180	No	No	No	Yes	Nasal symptoms (runny nose)	No	No	No	No	Yes		0	High blood pressure (Hypertension) Diabetes (sukaali)	No	No	No	Yes	No	Yes	No					No		No						Yes	Never or <1 bottle per month	123	76	121	74	72.34799957	105.3720016	0.034469999	429.1000061	1.200000048	74.09999847	28.10000038
3	450000	3	Charcoal	180	No	Yes	No	No	Cough (ekikololo/ekifuba) Wheezing (okuyilitira) Shortness of breath Nasal symptoms (runny nose)	Yes	No	Yes	Yes	Yes	No	1								No					No		No						Yes	Never or <1 bottle per month	118	78	107	67	49.54000092	65.83999634	0.0061	425.5	10.5	70.19999695	28.89999962
3	600000	8	Firewood	120	No	No	No	Yes	Wheezing (okuyilitira) Shortness of breath Nasal symptoms (runny nose) Cough (ekikololo/ekifuba)	Yes	No	Yes	Yes	Yes	No	1								No					No		Yes	Entertainment facilities (bars, restaurants, shopping centers...)	No	Yes	No	2-3 times per week	Yes	Never or <1 bottle per month	149	110	155	114	211.5200043	240.2200012	0.0146	430.7000122	10.5	68.5	26.79999924
2	300000	6	Charcoal	120	No	Yes	No	Yes	Cough (ekikololo/ekifuba)	Yes	No	No	No	No		1	Chronic Obstructive Pulmonary Disease (its characterised by several symptoms including breathing problems, cough, mucus, wheezing)	No	No	Yes	No	No	No	No					No		Yes	Entertainment facilities (bars, restaurants, shopping centers...)	No	Yes	No	Once per week	Yes	2-4 per week	125	83	127	79	85.72799683	130.4880066	0.0579	521.2000122	10.69999981	76.5	27.89999962
1	900000	9	Firewood	360	No	No	No	No	Cough (ekikololo/ekifuba) Nasal symptoms (runny nose) Wheezing (okuyilitira)	Yes	No	Yes	No	Yes	No	0	High blood pressure (Hypertension) Diabetes (sukaali)	No	No	No	Yes	No	Yes	No					No		Yes	Other houses than your own	Yes	No	No	Less than one time per week	Yes	1 bottle per day	175	103	178	94	363.7200012	475.7000122	0.055	437	26.79999924	64.30000305	29.5
3	900000	3	Gas / Biogas	240	No	No	Yes	Yes	Nasal symptoms (runny nose) Cough (ekikololo/ekifuba)	Yes	No	No	No	Yes	No	1								Yes	20	No			No		Yes	Entertainment facilities (bars, restaurants, shopping centers...)	No	Yes	No	Once per week	No		100	71	103	70	26.30400085	37.58399963	0.0305	532.2000122	0	78.90000153	26.10000038
3	450000	3	Charcoal	120	No	Yes	No	Yes	Cough (ekikololo/ekifuba) Shortness of breath Phlegm (mucus in resp system but not in nasal area)	Yes	Yes	No	Yes	No	No	1	Chronic Obstructive Pulmonary Disease (its characterised by several symptoms including breathing problems, cough, mucus, wheezing)	No	No	Yes	No	No	No	Yes	18	Yes	Less than one per week	Declined to answer	No		Yes	Entertainment facilities (bars, restaurants, shopping centers...)	No	Yes	No	Once per week	Yes	5-6 per week	130	93	128	77	326.6759949	364.6919861	0.0189	781.888916	42.29999924	76.19999695	26.79999924
1	500000	4	Charcoal	3	No	No	Yes	No	Nasal symptoms (runny nose) Cough (ekikololo/ekifuba)	Yes	No	No	No	Yes	No	0								No					No		No						No		128	83	123	83	76.28399658	109.1279984	0.0251	543	12	69.90000153	29
2	150000	3	Charcoal	120	No	Yes	No	Yes	Cough (ekikololo/ekifuba) Shortness of breath Phlegm (mucus in resp system but not in nasal area)	Yes	Yes	No	Yes	No		3	Chronic Obstructive Pulmonary Disease (its characterised by several symptoms including breathing problems, cough, mucus, wheezing) High blood pressure (Hypertension)	No	No	Yes	Yes	No	No	No					No		No						No		102	84	93	71	89.61599731	129.6360016	0.045299999	495.5	9.199999809	79.09999847	27.60000038
1	300000	7	Charcoal	300	No	No	No	No	Cough (ekikololo/ekifuba) Nasal symptoms (runny nose) Shortness of breath Wheezing (okuyilitira) Phlegm (mucus in resp system but not in nasal area)	Yes	Yes	Yes	Yes	Yes	No	2								No					No		Yes	Entertainment facilities (bars, restaurants, shopping centers...) Other houses than your own Other	Yes	Yes	Yes	2-3 times per week	Yes	Never or <1 bottle per month	148	108	148	100	38.77199936	55.88399887	0.032900002	634.5	3.700000048	76.09999847	28.5
1	600000	5	Electricity	3	No	No	Yes	No	Nasal symptoms (runny nose) Cough (ekikololo/ekifuba) Shortness of breath	Yes	No	No	Yes	Yes	No	1								No					No		No						No		124	78	124	76	41.40000153	57.81000137	0.0079	415.1000061	6.599999905	64.30000305	29.70000076
2	80000	3	Charcoal	2	Yes	No	No	No	Cough (ekikololo/ekifuba)	Yes	No	No	No	No		0	Chronic Obstructive Pulmonary Disease (its characterised by several symptoms including breathing problems, cough, mucus, wheezing)	No	No	Yes	No	No	No	Yes	17	Yes	Daily	More than 10	Yes	20-31 days	Yes	Entertainment facilities (bars, restaurants, shopping centers...) Other houses than your own	Yes	Yes	No	2-3 times per week	Yes	2-3 per day	107	83	121	76	62.13000107	97.55000305	0.0164	550	11.19999981	65.30000305	29.39999962
2	35000	3	Charcoal	90	No	Yes	No	Yes	Cough (ekikololo/ekifuba) Shortness of breath Wheezing (okuyilitira)	Yes	No	Yes	Yes	No		1	Chronic Obstructive Pulmonary Disease (its characterised by several symptoms including breathing problems, cough, mucus, wheezing)	No	No	Yes	No	No	No	Yes	25	Yes	Never	Less than 5	No		Yes	Entertainment facilities (bars, restaurants, shopping centers...)	No	Yes	No	Once per week	Yes	2-4 per week	92	80	96	72	72.7559967	106.1159973	0.036180001	537.7999878	5.699999809	73	29.10000038
1	300000	7	Charcoal	180	No	No	Yes	Yes	Cough (ekikololo/ekifuba) Phlegm (mucus in resp system but not in nasal area) Shortness of breath	Yes	Yes	No	Yes	No	No	1	Asthma	Yes	No	No	No	No	No	No					No		No						No		133	90	129	91	60.09000015	94.94999695	0.0107	492	15.80000019	69.19999695	28.20000076
3	360000	2	Charcoal	120	No	No	No	Yes	None of the above	No	No	No	No	No	Yes	1								No					No		No						No		126	75	124	76	24.20400047	34.5359993	0.043000001	501.5	0	78.90000153	26.29999924
2	300000	3	Charcoal	2	No	No	No	No	Cough (ekikololo/ekifuba) Phlegm (mucus in resp system but not in nasal area)	Yes	Yes	No	No	No		0	Chronic Obstructive Pulmonary Disease (its characterised by several symptoms including breathing problems, cough, mucus, wheezing)	No	No	Yes	No	No	No	Yes	14	Yes	Daily	Less than 5	No		Yes	Other houses than your own Entertainment facilities (bars, restaurants, shopping centers...)	Yes	Yes	No	2-3 times per week	Yes	Never or <1 bottle per month	132	88	125	85	116.3099976	138.5099945	0.0206	445.2999878	22.39999962	66.40000153	29.60000038
1	300000	4	Charcoal	180	No	No	Yes	No	Cough (ekikololo/ekifuba) Shortness of breath Phlegm (mucus in resp system but not in nasal area)	Yes	Yes	No	Yes	No	No	0	Chronic Obstructive Pulmonary Disease (its characterised by several symptoms including breathing problems, cough, mucus, wheezing)	No	No	Yes	No	No	No	No					No		Yes	Entertainment facilities (bars, restaurants, shopping centers...)	No	Yes	No	Once per week	No		123	91	122	86	33.11999893	45.56999969	0.0065	411	14.39999962	67.09999847	28.29999924
1	150000	5	Charcoal	120	No	No	No	Yes	Nasal symptoms (runny nose)	No	No	No	No	Yes	No	0								No					No		No						Yes	2-4 per week	132	84	133	89	30.27000046	48.56999969	0.0106	442.2999878	5.300000191	67.69999695	28
1	550000	3	Charcoal	180	No	No	Yes	Yes	Cough (ekikololo/ekifuba) Nasal symptoms (runny nose) Phlegm (mucus in resp system but not in nasal area)	Yes	Yes	No	No	Yes	No	0								No					No		No						Yes	1-3 per month	120	74	125	75	33.61999893	54.47000122	0.0051	427.6000061	7.699999809	61.70000076	29.29999924
1	150000	1	Charcoal	120	No	No	Yes	Yes	Nasal symptoms (runny nose)	No	No	No	No	Yes	No	0								No					No		Yes	Entertainment facilities (bars, restaurants, shopping centers...) Other	No	Yes	Yes	2-3 times per week	No		126	85	123	80	37.84799957	54.19200134	0.0138	492.1000061	12.10000038	71.80000305	28.20000076
3	90000	1	Charcoal	120	No	No	No	No	Shortness of breath	No	No	No	Yes	No	No	0	Pneumonia (lubyamira /munyinye)	No	Yes	No	No	No	No	No					No		Yes	Other	No	No	Yes	Once per week	Yes	Never or <1 bottle per month	153	87	164	86	82.98000336	127.7200012	0.0244	487.3999939	10	70.90000153	28.60000038
1	300000	6	Firewood	120	No	No	No	No	Cough (ekikololo/ekifuba) Wheezing (okuyilitira) Shortness of breath	Yes	No	Yes	Yes	No	No	1								No					No		No						Yes	1 per week	124	70	147	122	119.3700027	200.3699951	0.0107	467.1000061	2.599999905	66.19999695	28.39999962
1	300000	5	Charcoal	180	No	No	Yes	Yes	None of the above	No	No	No	No	No	Yes	1	High blood pressure (Hypertension)	No	No	No	Yes	No	No	No					No		No						No		134	79	112	74	37.93199921	54.94800186	0.015799999	694.7999878	42.20000076	72.30000305	28.39999962
2	240000	4	Charcoal	60	No	Yes	No	No	Shortness of breath	No	No	No	Yes	No		1	Chronic Obstructive Pulmonary Disease (its characterised by several symptoms including breathing problems, cough, mucus, wheezing)	No	No	Yes	No	No	No	Yes	22	No			No		Yes	Entertainment facilities (bars, restaurants, shopping centers...)	No	Yes	No	Once per week	Yes	2-4 per week	108	81	103	76
2	450000	2	Charcoal	60	No	Yes	Yes	No	Cough (ekikololo/ekifuba)	Yes	No	No	No	No		1	Chronic Obstructive Pulmonary Disease (its characterised by several symptoms including breathing problems, cough, mucus, wheezing)	No	No	Yes	No	No	No	No					No		Yes	Entertainment facilities (bars, restaurants, shopping centers...)	No	Yes	No	2-3 times per week	Yes	1 per week	153	108	135	115	110.0039978	161.4839935	0.035399999	425.5	4.800000191	78.19999695	26.60000038
3	300000	2	Charcoal	60	No	No	Yes	Yes	Cough (ekikololo/ekifuba)	Yes	No	No	No	No	No	1								No					Yes	Never	No						Yes	2-3 per day	130	80	126	77	28.6439991	41.7840004	0.157000005	474.5	0	76.69999695	27
1	100000	2	Electricity	30	No	Yes	Yes	No	Shortness of breath Nasal symptoms (runny nose)	No	No	No	Yes	Yes	No	0	High blood pressure (Hypertension) Asthma Chronic Obstructive Pulmonary Disease (its characterised by several symptoms including breathing problems, cough, mucus, wheezing)	Yes	No	Yes	Yes	No	No	No					No		Yes	Other houses than your own	Yes	No	No	Once per week	No		101	73	102	74	39.59000015	60.52000046	0.0138	558.9000244	24.20000076	71.19999695	27.5
3	450000	4	Charcoal	120	No	Yes	No	Yes	None of the above	No	No	No	No	No	Yes	1	Chronic Obstructive Pulmonary Disease (its characterised by several symptoms including breathing problems, cough, mucus, wheezing)	No	No	Yes	No	No	No	No					No		No						No		118	77	118	78	48.99000168	77.91999817	0.097199999	663.2999878	7.300000191	69.19999695	29.89999962
1	600000	5	Charcoal	180	No	No	Yes	Yes	Cough (ekikololo/ekifuba) Shortness of breath	Yes	No	No	Yes	No	No	1								No					No		No						No		116	88	120	85	20.51000023	31.62999916	0.008	469.5	16.60000038	68.59999847	29
3	150000	1	Charcoal	120	No	No	Yes	Yes	Shortness of breath Wheezing (okuyilitira)	No	No	Yes	Yes	No	No	0								No					Yes	Never	Yes	Entertainment facilities (bars, restaurants, shopping centers...) Other houses than your own	Yes	Yes	No	2-3 times per week	No		104	72	106	64
3	300000	2	Charcoal	3	Yes	No	No	No	Nasal symptoms (runny nose) Cough (ekikololo/ekifuba)	Yes	No	No	No	Yes	No	0	Pneumonia (lubyamira /munyinye) High blood pressure (Hypertension) Chronic Obstructive Pulmonary Disease (its characterised by several symptoms including breathing problems, cough, mucus, wheezing)	No	Yes	Yes	Yes	No	No	Yes	20	Yes	Daily	More than 10	Yes	20-31 days	Yes	Other houses than your own Entertainment facilities (bars, restaurants, shopping centers...)	Yes	Yes	No	2-3 times per week	Yes	6+ per day	134	93	130	101	47.97999954	77.11000061	0.0136	434.6000061	3.400000095	62.5	29.29999924
1	300000	3	Charcoal	60	No	No	Yes	No	None of the above	No	No	No	No	No	Yes	1								No					No		Yes	Other	No	No	Yes	2-3 times per week	No		126	92	126	87	30.32999992	48.90999985	0.005	425.7000122	5.800000191	64.80000305	28.79999924
3	500000	4	Charcoal	4	No	Yes	Yes	Yes	Cough (ekikololo/ekifuba) Nasal symptoms (runny nose)	Yes	No	No	No	Yes	No	0	High blood pressure (Hypertension)	No	No	No	Yes	No	No	No					No		Yes	Other houses than your own	Yes	No	No	Less than one time per week	No		104	83	118	84	90.79000092	144.7799988	0.015900001	470.1000061	26.10000038	71	27.79999924
3	300000	3	Charcoal	90	No	No	No	No	None of the above	No	No	No	No	No	Yes	1	Chronic Obstructive Pulmonary Disease (its characterised by several symptoms including breathing problems, cough, mucus, wheezing)	No	No	Yes	No	No	No	No					No		Yes	Entertainment facilities (bars, restaurants, shopping centers...)	No	Yes	No	Once per week	Yes	4-5 per day	124	94	123	89	27.20999908	44.25999832	0.0054	448.7000122	1	66.19999695	28.39999962
1	100000	2	Charcoal	120	No	No	No	Yes	None of the above	No	No	No	No	No	Yes	1	Diabetes (sukaali) High blood pressure (Hypertension)	No	No	No	Yes	No	Yes	No					No		No						No		107	74	110	80	20.98999977	33.18999863	0.002	439.7999878	22.10000038	60.29999924	30.29999924
1	450000	5	Charcoal	240	No	No	No	Yes	None of the above	No	No	No	No	No	Yes	0	High blood pressure (Hypertension)	No	No	No	Yes	No	No	No					No		Yes	Entertainment facilities (bars, restaurants, shopping centers...)	No	Yes	No	2-3 times per week	Yes	4-5 per day	99	74	101	72	25.94000053	41.63000107	0.1928	475.2000122	7.300000191	69.40000153	27
2	550000	6	Charcoal	3	No	No	No	No	Cough (ekikololo/ekifuba)	Yes	No	No	No	No		0	High blood pressure (Hypertension) Chronic Obstructive Pulmonary Disease (its characterised by several symptoms including breathing problems, cough, mucus, wheezing)	No	No	Yes	Yes	No	No	No					No		Yes	Other	No	No	Yes	2-3 times per week	Yes	Never or <1 bottle per month	195	116	196	119	101.1900024	165.6999969	0.075999998	636.2000122	6.199999809	75.69999695	27.5
1	50000	2	Charcoal	80	No	No	No	No	Shortness of breath Nasal symptoms (runny nose)	No	No	No	Yes	Yes	No	1	High blood pressure (Hypertension)	No	No	No	Yes	No	No	No					No		Yes	Other houses than your own	Yes	No	No	Once per week	No		133	86	127	80	40.24000168	66.20999908	0.005	417	0	63.79999924	27.89999962
2	60000	2	Charcoal	80	Yes	Yes	Yes	No	Cough (ekikololo/ekifuba)	Yes	No	No	No	No		1								No					No		Yes	Other houses than your own	Yes	No	No	2-3 times per week	No		109	76	105	72	140.0160065	142.776001	0.043400001	481.6000061	0	69.09999847	29.60000038
3	240000	2	Charcoal	120	No	No	Yes	No	None of the above	No	No	No	No	No	Yes	0								No					No		Yes	Other houses than your own	Yes	No	No	Once per week	Yes	Never or <1 bottle per month	105	67	106	67	224.6549988	326.8200073	0.021875	546.5	11.625	73.75	27.125
1	500000	5	Electricity	240	No	No	No	No	None of the above	No	No	No	No	No	Yes	1								No					No		No						No		119	77	125	75	39.52000046	59.83000183	0.0119	420.2999878	8.199999809	65.90000153	29.79999924
2	450000	3	Charcoal	145	No	No	No	No	Cough (ekikololo/ekifuba) Nasal symptoms (runny nose) Phlegm (mucus in resp system but not in nasal area)	Yes	Yes	No	No	Yes	No	0								No					No		Yes	Other	No	No	Yes	2-3 times per week	No		152	83	144	81	16.68000031	22.3560009	0.021400001	539.5	0	75.59999847	27.39999962
3	15000	3	Charcoal	180	No	Yes	No	No	Cough (ekikololo/ekifuba) Wheezing (okuyilitira) Shortness of breath Nasal symptoms (runny nose) Phlegm (mucus in resp system but not in nasal area)	Yes	Yes	Yes	Yes	Yes	No	0	High blood pressure (Hypertension)	No	No	No	Yes	No	No	Yes	14	No			No		Yes	Entertainment facilities (bars, restaurants, shopping centers...) Other houses than your own	Yes	Yes	No	2-3 times per week	No		178	131	174	128	49.48799896	70.8239975	0.035	472.2999878	1.200000048	64.80000305	29.20000076
2	300000	4	Charcoal	120	No	Yes	Yes	Yes	Cough (ekikololo/ekifuba) Wheezing (okuyilitira) Shortness of breath	Yes	No	Yes	Yes	No		1	High blood pressure (Hypertension)	No	No	No	Yes	No	No	No					No		Yes	Entertainment facilities (bars, restaurants, shopping centers...)	No	Yes	No	Less than one time per week	No		114	82	123	75	55.06800079	85.89600372	0.056299999	414.2999878	0	77.40000153	26.60000038
3	30000	6	Charcoal	120	No	No	No	No	None of the above	No	No	No	No	No	Yes	0								No					No		No						Yes	Never or <1 bottle per month	114	78	120	75	22.24799919	31.70400047	0.023600001	485	5.900000095	71.59999847	27.70000076
1	450000	7	Charcoal	5	No	Yes	Yes	No	Cough (ekikololo/ekifuba) Shortness of breath Nasal symptoms (runny nose)	Yes	No	No	Yes	Yes	No	0	Pneumonia (lubyamira /munyinye)	No	Yes	No	No	No	No	No					No		Yes	Other houses than your own	Yes	No	No	Less than one time per week	Yes	2-4 per week	121	92	124	90	66.16799927	96.23999786	0.0219	497.2000122	6.800000191	65.59999847	29.10000038
1	600000	7	Charcoal	180	No	No	No	Yes	None of the above	No	No	No	No	No	Yes	1								No					No		No						Yes	Never or <1 bottle per month	107	77	98	70	94.73000336	153.6699982	0.0152	516.2999878	24.89999962	71.40000153	28.39999962
3	600000	6	Charcoal	120	No	Yes	No	Yes	None of the above	No	No	No	No	No	Yes	1	Chronic Obstructive Pulmonary Disease (its characterised by several symptoms including breathing problems, cough, mucus, wheezing)	No	No	Yes	No	No	No	No					No		No						No		109	71	107	71
1	300000	3	Charcoal	120	No	No	Yes	No	Cough (ekikololo/ekifuba)	Yes	No	No	No	No	No	1								No					No		Yes	Other	No	No	Yes	2-3 times per week	Yes	Never or <1 bottle per month	119	86	120	82	22.64999962	36.40999985	0.0038	426.8999939	7.400000095	64.90000153	29.10000038
3	300000	3	Charcoal	150	No	No	No	Yes	Cough (ekikololo/ekifuba) Nasal symptoms (runny nose) Shortness of breath	Yes	No	No	Yes	Yes	No	1								No					No		No						Yes	Never or <1 bottle per month	114	78	110	75	55.18000031	94.98000336	0.035300002	439.6000061	12.77777767	69	27.5
1	300000	5	Charcoal	180	No	No	Yes	Yes	Cough (ekikololo/ekifuba) Phlegm (mucus in resp system but not in nasal area) Shortness of breath	Yes	Yes	No	Yes	No	No	0								No					No		No						No		145	114	153	111	59.43999863	90.01999664	0.016000001	540.7000122	28.20000076	68.40000153	28.60000038
2	160000	2	Charcoal	1	No	No	No	Yes	Cough (ekikololo/ekifuba) Nasal symptoms (runny nose)	Yes	No	No	No	Yes		0	Chronic Obstructive Pulmonary Disease (its characterised by several symptoms including breathing problems, cough, mucus, wheezing)	No	No	Yes	No	No	No	Yes	40	No			No		Yes	Other houses than your own Entertainment facilities (bars, restaurants, shopping centers...)	Yes	Yes	No	2-3 times per week	Yes	1 bottle per day	136	98	130	90	64	95.55999756	0.027799999	381	8.100000381	76.19999695	26.89999962
3	450000	5	Charcoal	180	No	Yes	No	Yes	Shortness of breath	No	No	No	Yes	No	No	1	Chronic Obstructive Pulmonary Disease (its characterised by several symptoms including breathing problems, cough, mucus, wheezing)	No	No	Yes	No	No	No	No					No		Yes	Other houses than your own	Yes	No	No	Once per week	No		154	95	136	86	54.26399994	76.86000061	0.0339	543.4000244	9.300000191	70.19999695	29.29999924
2	300000	4	Charcoal	60	No	Yes	No	Yes	Cough (ekikololo/ekifuba) Wheezing (okuyilitira)	Yes	No	Yes	No	No		1	Chronic Obstructive Pulmonary Disease (its characterised by several symptoms including breathing problems, cough, mucus, wheezing)	No	No	Yes	No	No	No	Yes	16	Yes	Never	Declined to answer	Yes	20-31 days	Yes	Entertainment facilities (bars, restaurants, shopping centers...)	No	Yes	No	2-3 times per week	Yes	2-4 per week	149	104	152	109	70.1760025	101.1839981	0.0306	456.2999878	3.400000095	79.59999847	26.20000076
1	80000	5	Charcoal	120	No	No	Yes	No	Nasal symptoms (runny nose)	No	No	No	No	Yes	No	3	High blood pressure (Hypertension)	No	No	No	Yes	No	No	No					No		Yes	Other houses than your own	Yes	No	No	Once per week	No		101	75	103	76	66.92222595	105.3333359	0.0113	674.666687	57.75	65	29
2	300000	6	Charcoal	5	Yes	No	Yes	No	Cough (ekikololo/ekifuba) Shortness of breath	Yes	No	No	Yes	No		0	Chronic Obstructive Pulmonary Disease (its characterised by several symptoms including breathing problems, cough, mucus, wheezing)	No	No	Yes	No	No	No	No					No		Yes	Other houses than your own Entertainment facilities (bars, restaurants, shopping centers...)	Yes	Yes	No	2-3 times per week	Yes	2-4 per week	115	91	110	91	67.66000366	111.4700012	0.0263	2102	47.29999924	67.59999847	30.5
2	280000	2	Electricity	1	No	No	Yes	No	Cough (ekikololo/ekifuba)	Yes	No	No	No	No		0	Chronic Obstructive Pulmonary Disease (its characterised by several symptoms including breathing problems, cough, mucus, wheezing)	No	No	Yes	No	No	No	No					No		No						No		116	84	118	75	44.40999985	69.76000214	0.032000002	557.2000122	15.80000019	71.5	27.79999924
2	300000	2	Charcoal	60	Yes	Yes	No	Yes	Cough (ekikololo/ekifuba) Shortness of breath Phlegm (mucus in resp system but not in nasal area)	Yes	Yes	No	Yes	No		1	Chronic Obstructive Pulmonary Disease (its characterised by several symptoms including breathing problems, cough, mucus, wheezing)	No	No	Yes	No	No	No	No					No		Yes	Entertainment facilities (bars, restaurants, shopping centers...)	No	Yes	No	Once per week	Yes	2-3 per day	170	85	150	80	49.00999832	79.94000244	0.0057	548.2999878	8.699999809	70.59999847	28.20000076
1	300000	3	Charcoal	30	No	Yes	No	No	Nasal symptoms (runny nose) Cough (ekikololo/ekifuba)	Yes	No	No	No	Yes	No	1	High blood pressure (Hypertension) Diabetes (sukaali)	No	No	No	Yes	No	Yes	No					No		Yes	Other houses than your own	Yes	No	No	Once per week	Yes	2-3 per day	114	85	117	82	50.24000168	81.33999634	0.013	429.8999939	1	69	28.60000038
2	300000	3	Charcoal	300	No	No	No	Yes	Cough (ekikololo/ekifuba) Nasal symptoms (runny nose) Wheezing (okuyilitira)	Yes	No	Yes	No	Yes		1								Yes	17	No			No		Yes	Entertainment facilities (bars, restaurants, shopping centers...)	No	Yes	No	2-3 times per week	Yes	2-4 per week	116	74	115	75	72.54000092	110.8499985	0.0251	378.8999939	16.79999924	63.29999924	30.10000038
3	300000	4	Charcoal	80	No	Yes	Yes	No	Nasal symptoms (runny nose) Cough (ekikololo/ekifuba)	Yes	No	No	No	Yes	No	1	High blood pressure (Hypertension)	No	No	No	Yes	No	No	No					No		Yes	Other houses than your own	Yes	No	No	Once per week	No		104	83	103	80	18.03000069	26.72999954	0.0039	435	7.099999905	72.40000153	27.10000038
3	120000	3	Charcoal	60	No	No	Yes	No	Cough (ekikololo/ekifuba) Shortness of breath	Yes	No	No	Yes	No	No	1	High blood pressure (Hypertension)	No	No	No	Yes	No	No	Yes	27	Yes	Daily	Less than 5	No		Yes	Other houses than your own	Yes	No	No	Less than one time per week	No		102	77	103	78
1	80000	3	Electricity	80	No	No	Yes	No	None of the above	No	No	No	No	No	Yes	1	High blood pressure (Hypertension)	No	No	No	Yes	No	No	No					No		Yes	Other houses than your own	Yes	No	No	Once per week	Yes	1 per week	116	82	118	80	206.9600067	255.0399933	0.0174	666.2999878	17.20000076	75.59999847	26.5
1	200000	5	Charcoal	80	No	No	Yes	No	Cough (ekikololo/ekifuba) Nasal symptoms (runny nose)	Yes	No	No	No	Yes	No	1	High blood pressure (Hypertension)	No	No	No	Yes	No	No	Yes	18	No			No		Yes	Other houses than your own	Yes	No	No	Once per week	Yes	Never or <1 bottle per month	108	75	110	76	85.70999908	136.3399963	0.019200001	474.2000122	8.800000191	70.40000153	28.70000076
3	200000	4	Firewood	30	No	Yes	No	No	None of the above	No	No	No	No	No	Yes	0	High blood pressure (Hypertension)	No	No	No	Yes	No	No	No					Yes	6-9 days	Yes	Other houses than your own	Yes	No	No	Once per week	Yes	1-3 per month	98	65	93	67	40.81200027	59.05199814	0.021600001	475.7999878	0	74.09999847	27.89999962
1	35000	3	Charcoal	60	No	No	Yes	No	None of the above	No	No	No	No	No	Yes	0	High blood pressure (Hypertension) Diabetes (sukaali)	No	No	No	Yes	No	Yes	No					No		Yes	Other houses than your own	Yes	No	No	Less than one time per week	Yes	1-3 per month	118	78	119	78	18.55999947	27.42000008	0.0083	462.2000122	12.5	64.40000153	29.89999962
3	50000	1	Charcoal	30	No	Yes	No	No	Cough (ekikololo/ekifuba)	Yes	No	No	No	No	No	0	High blood pressure (Hypertension)	No	No	No	Yes	No	No	No					No		No						No		127	78	127	80	50.91999817	70.48000336	0.0155	405.6000061	14.10000038	74.09999847	27.70000076
1	900000	7	Charcoal	120	No	Yes	No	Yes	Nasal symptoms (runny nose)	No	No	No	No	Yes	No	1								No					No		Yes	Other Other houses than your own	Yes	No	Yes	2-3 times per week	Yes	2-3 per day	116	82	110	75	46.33000183	71.55999756	0.0092	473.3999939	9.300000191	72	26.79999924
1	80000	3	Charcoal	80	No	No	No	No	None of the above	No	No	No	No	No	Yes	0	High blood pressure (Hypertension)	No	No	No	Yes	No	No	No					No		Yes	Other houses than your own	Yes	No	No	Once per week	Yes	1-3 per month	149	105	145	95	103.6200027	147.9100037	0.0254	466.7999878	10.5	70.5	28.79999924
2	210000	1	Charcoal	180	No	No	No	No	Cough (ekikololo/ekifuba) Nasal symptoms (runny nose)	Yes	No	No	No	Yes		0								No					No		Yes	Entertainment facilities (bars, restaurants, shopping centers...) Other houses than your own	Yes	Yes	No	2-3 times per week	Yes	2-3 per day	109	73	100	70	99.22799683	141.7559967	0.03162	465	2.299999952	71.69999695	29.20000076
3	100000	4	Charcoal	120	No	Yes	No	No	Cough (ekikololo/ekifuba)	Yes	No	No	No	No	No	0								No					No		Yes	Other houses than your own	Yes	No	No	Once per week	No		95	59	98	60	23.15999985	33.75999832	0.0026	416.3999939	8.100000381	69.80000305	26.79999924
2	3000000	3	Charcoal	60	No	Yes	Yes	No	Cough (ekikololo/ekifuba)	Yes	No	No	No	No		1	High blood pressure (Hypertension)	No	No	No	Yes	No	No	Yes	28	No			No		Yes	Other houses than your own	Yes	No	No	2-3 times per week	Yes	1-3 per month	121	84	123	85	46.38000107	65.23999786	0.0081	482	8.5	69.09999847	28.79999924
1	150000	2	Charcoal	80	No	No	Yes	No	Cough (ekikololo/ekifuba)	Yes	No	No	No	No	No	0	High blood pressure (Hypertension)	No	No	No	Yes	No	No	No					No		Yes	Other houses than your own	Yes	No	No	Once per week	No		112	60	118	65	30.77000046	43.04000092	0.016799999	508.8999939	8.899999619	71.69999695	28.10000038
2	450000	4	Charcoal	180	No	No	Yes	Yes	Cough (ekikololo/ekifuba) Phlegm (mucus in resp system but not in nasal area)	Yes	Yes	No	No	No		1	High blood pressure (Hypertension)	No	No	No	Yes	No	No	No					No		No						No		140	84	126	80	25.20000076	36.02399826	0.028000001	597.2999878	1	74.40000153	28.29999924
2	300000	2	Charcoal	90	No	Yes	No	Yes	Cough (ekikololo/ekifuba) Shortness of breath Wheezing (okuyilitira)	Yes	No	Yes	Yes	No		1	Chronic Obstructive Pulmonary Disease (its characterised by several symptoms including breathing problems, cough, mucus, wheezing)	No	No	Yes	No	No	No	Yes	25	Yes	Never	Declined to answer	No		No						Yes	2-4 per week	106	83	109	82	103.3679962	173.9160004	0.043400001	462.8999939	8.800000191	69.69999695	29.20000076
2	2500000	2	Charcoal	60	No	No	No	No	Cough (ekikololo/ekifuba)	Yes	No	No	No	No		1	High blood pressure (Hypertension)	No	No	No	Yes	No	No	No					No		Yes	Other houses than your own	Yes	No	No	Once per week	Yes	1-3 per month	102	74	102	66	29.88999939	43.34999847	0.0082	492.2000122	7.800000191	69.09999847	28.89999962
3	150000	3	Charcoal	60	No	Yes	No	No	Cough (ekikololo/ekifuba)	Yes	No	No	No	No	No	2	High blood pressure (Hypertension) Diabetes (sukaali)	No	No	No	Yes	No	Yes	Yes	28	Yes	Eventually during the week, but not daily	Less than 5	No		Yes	Other houses than your own	Yes	No	No	Once per week	Yes	2-4 per week	105	78	106	78	46.06800079	43.88399887	0.0185	423	0	64.90000153	28.39999962
3	150000	5	Charcoal	60	No	Yes	Yes	No	Nasal symptoms (runny nose) Cough (ekikololo/ekifuba)	Yes	No	No	No	Yes	No	1	High blood pressure (Hypertension)	No	No	No	Yes	No	No	No					No		Yes	Other houses than your own	Yes	No	No	Less than one time per week	No		113	75	116	76	30.12999916	42.11000061	0.042199999	456.2999878	28.20000076	70.69999695	28.29999924
3	60000	4	Charcoal	60	No	No	Yes	No	Cough (ekikololo/ekifuba) Nasal symptoms (runny nose)	Yes	No	No	No	Yes	No	2	Diabetes (sukaali)	No	No	No	No	No	Yes	No					No		Yes	Other houses than your own	Yes	No	No	Once per week	No		99	64	108	66	40.68999863	59.04000092	0.020500001	395.2000122	12.19999981	74.5	28.10000038
2	450000	8	Charcoal	240	Yes	Yes	Yes	Yes	Wheezing (okuyilitira) Cough (ekikololo/ekifuba) Nasal symptoms (runny nose)	Yes	No	Yes	No	Yes		2								Yes	25	No			Yes	Never	Yes	Entertainment facilities (bars, restaurants, shopping centers...)	No	Yes	No	2-3 times per week	Yes	1 bottle per day	108	86	108	76	31.51000023	43.68000031	0.0085	531.5999756	7.699999809	71.80000305	28.20000076
1	150000	7	Charcoal	80	No	Yes	Yes	No	None of the above	No	No	No	No	No	Yes	2	High blood pressure (Hypertension)	No	No	No	Yes	No	No	No					No		Yes	Other houses than your own	Yes	No	No	Once per week	No		117	88	127	83	37.86999893	55.81999969	0.0156	534.5	15.80000019	73	27.60000038
2	430000	3	Charcoal	180	No	No	No	Yes	Cough (ekikololo/ekifuba) Nasal symptoms (runny nose) Wheezing (okuyilitira) Phlegm (mucus in resp system but not in nasal area)	Yes	Yes	Yes	No	Yes		0	Chronic Obstructive Pulmonary Disease (its characterised by several symptoms including breathing problems, cough, mucus, wheezing)	No	No	Yes	No	No	No	Yes	18	No			Yes	3 days	Yes	Entertainment facilities (bars, restaurants, shopping centers...) Other houses than your own	Yes	Yes	No	2-3 times per week	Yes	2-3 per day	113	86	114	81	59.70999908	93.30000305	0.0348	389.6000061	7.599999905	80.40000153	26.20000076
2	120000	4	Charcoal	60	No	Yes	No	Yes	Cough (ekikololo/ekifuba)	Yes	No	No	No	No		1	High blood pressure (Hypertension)	No	No	No	Yes	No	No	No					No		Yes	Other houses than your own	Yes	No	No	Less than one time per week	Yes	1 per week	102	70	119	71	81.26000214	125.8899994	0.023700001	527.5999756	7.599999905	66.5	29.20000076
1	200000	2	Charcoal	60	No	No	No	No	Nasal symptoms (runny nose) Cough (ekikololo/ekifuba)	Yes	No	No	No	Yes	No	2								No					No		Yes	Other houses than your own	Yes	No	No	Once per week	No		116	77	118	76	61	99.33000183	0.0028	426.2000122	2	64.59999847	27.5
3	150000	3	Charcoal	20	No	Yes	Yes	No	Cough (ekikololo/ekifuba)	Yes	No	No	No	No	No	0	Asthma	Yes	No	No	No	No	No	No					No		Yes	Other houses than your own	Yes	No	No	Once per week	Yes	1 per week	140	110	141	101	256.3439941	393.1919861	0.041700002	535.4000244	9.199999809	70.80000305	29
2	90000	8	Firewood	80	Yes	Yes	Yes	No	Cough (ekikololo/ekifuba)	Yes	No	No	No	No		2	High blood pressure (Hypertension)	No	No	No	Yes	No	No	No					No		Yes	Other houses than your own	Yes	No	No	2-3 times per week	Yes	2-4 per week	103	71	109	82	28.97999954	40.22000122	0.0062	500.7000122	8.399999619	68.59999847	28.79999924
1	60000	3	Charcoal	60	No	No	No	No	Nasal symptoms (runny nose)	No	No	No	No	Yes	No	2	High blood pressure (Hypertension)	No	No	No	Yes	No	No	Yes	18	Yes	Eventually during the week, but not daily	5 to 10	No		Yes	Other houses than your own	Yes	No	No	Less than one time per week	Yes	1-3 per month	127	80	128	78	35.50999832	57.04999924	0.0117	428.3999939	1.5	66.80000305	27.20000076
3	200000	1	Charcoal	30	No	Yes	No	No	Cough (ekikololo/ekifuba) Wheezing (okuyilitira) Shortness of breath	Yes	No	Yes	Yes	No	No	0	High blood pressure (Hypertension) Diabetes (sukaali)	No	No	No	Yes	No	Yes	No					No		Yes	Other houses than your own	Yes	No	No	Once per week	No		131	61	130	62	51.02999878	74.45999908	0.0177	445.5	8.600000381	77.09999847	26.79999924
2	30000	4	Charcoal	30	Yes	No	No	No	Cough (ekikololo/ekifuba) Phlegm (mucus in resp system but not in nasal area) Shortness of breath Wheezing (okuyilitira)	Yes	Yes	Yes	Yes	No		2	High blood pressure (Hypertension)	No	No	No	Yes	No	No	Yes	21	Yes	Less than one per week	Less than 5	No		Yes	Other houses than your own	Yes	No	No	Once per week	Yes	1 per week	110	73	100	78	99.19000244	122.0100021	0.048500001	524.4000244	10.39999962	71	29.20000076
2	70000	4	Charcoal	80	No	No	No	No	Cough (ekikololo/ekifuba)	Yes	No	No	No	No		1	Asthma Pneumonia (lubyamira /munyinye) Chronic Obstructive Pulmonary Disease (its characterised by several symptoms including breathing problems, cough, mucus, wheezing) High blood pressure (Hypertension) Diabetes (sukaali)	Yes	Yes	Yes	Yes	No	Yes	No					No		Yes	Other houses than your own	Yes	No	No	Once per week	No		157	84	121	80	134.3800049	188.3200073	0.053800002	468.6000061	21.5	67.59999847	29.60000038
2	120000	1	Charcoal	3	No	Yes	No	Yes	Cough (ekikololo/ekifuba)	Yes	No	No	No	No		1	High blood pressure (Hypertension)	No	No	No	Yes	No	No	Yes	16	Yes	Daily	More than 10	No		Yes	Other houses than your own Entertainment facilities (bars, restaurants, shopping centers...)	Yes	Yes	No	2-3 times per week	Yes	1-3 per month	126	80	109	78	98.87000275	152.8600006	0.038899999	483.2999878	14.60000038	71.59999847	29.60000038
2	100000	1	Charcoal	120	No	No	No	No	Cough (ekikololo/ekifuba) Wheezing (okuyilitira) Phlegm (mucus in resp system but not in nasal area) Shortness of breath	Yes	Yes	Yes	Yes	No		0	Chronic Obstructive Pulmonary Disease (its characterised by several symptoms including breathing problems, cough, mucus, wheezing) High blood pressure (Hypertension)	No	No	Yes	Yes	No	No	No					No		Yes	Entertainment facilities (bars, restaurants, shopping centers...)	No	Yes	No	Once per week	Yes	2-4 per week	128	77	115	76
2	300000	2	Charcoal	30	No	No	Yes	Yes	Cough (ekikololo/ekifuba) Nasal symptoms (runny nose)	Yes	No	No	No	Yes		1								No					No		Yes	Other	No	No	Yes	2-3 times per week	Yes	1 per week	112	80	110	66	78.36000061	111.2519989	0.028310001	469.8999939	2.299999952	72.5	28.20000076
1	60000	5	Charcoal	60	No	Yes	Yes	No	Nasal symptoms (runny nose) Shortness of breath	No	No	No	Yes	Yes	No	1	Asthma	Yes	No	No	No	No	No	No					No		Yes	Other houses than your own	Yes	No	No	Less than one time per week	Yes	Never or <1 bottle per month	104	79	104	78	31.14999962	45.90999985	0.0139	457.1000061	7.400000095	67.90000153	28.20000076
1	50000	3	Charcoal	60	No	No	No	No	None of the above	No	No	No	No	No	Yes	2	High blood pressure (Hypertension) Diabetes (sukaali)	No	No	No	Yes	No	Yes	No					No		Yes	Other houses than your own	Yes	No	No	Once per week	No		151	101	143	91	43.47000122	67.88999939	0.0096	413.7000122	6.199999809	68.5	28.29999924
3	50000	6	Charcoal	120	No	Yes	Yes	No	Cough (ekikololo/ekifuba)	Yes	No	No	No	No	No	3	Diabetes (sukaali)	No	No	No	No	No	Yes	No					No		Yes	Other houses than your own	Yes	No	No	Once per week	No		103	76	104	77	23.82999992	32.81000137	0.0119	341.1000061	6.800000191	67.69999695	28.20000076
[truncated: 61 more columns]
