# Supplementary material for: Association between early life second-hand smoke exposure on child sleep and psychoactive substance use on adult sleep patterns in an urban informal settlement in Uganda
Source: PLoS One. 2025 Jan 3;20(1):e0312127. doi: 10.1371/journal.pone.0312127 (PMC11698410; doi:10.1371/journal.pone.0312127)
Supplement: S2 Data — (CSV) [file pone.0312127.s004.csv]

BWAISEParish	AVeragePM25	AVeragePM10	AVerageHCHO	AVerageC02	AVerageCarbonMono	AVerageHumidity	AVerageTemperature	educ	job_c	home_c	StayLength_c	CookingPlace_c	FuelMain	pets	mosquitorepellants	indoorPlants	carpet	mold	cigas	ciga_status	MainFuel2	smokingLast30	Alcohol3moths	Marijuana30	PschoactiveSubs	NowIwillaskyouquestionson	Whatisname_childsAgeinm	Whatisname_childsLevelof	Hasname_childhadthefollo	MorningCough	DayorNightCough	Phlegm	Wheezing	shortnessbreath	nasalsymptoms	None	Whensleepingdoesname_child	Didanyonewholivedwithname	Didanyonewholivedwiththeyo	Education_Child	MorningCough	DayNightCough	Phlegm	Wheezing	ShortnessBreath	RunningNose	SnoregaspDiffSleeping	AnyoneSmokeFirst6months	AnyoneSmokePregnancy
1	38.38000107	58.52000046	0.0059	477.2000122	11.30000019	69.09999847	27.20000076	Post primary	Employed	Rents house	Yes	Outside the house	Charcoal	No	No	No	No	Yes	No		Biomass(charcoal,Firewood)	0	0	0	0		48	schooling	Morning Cough (ekikololo) Day or night cough Nasal symptoms (runny nose)	1	1	0	0	0	1	0	Never	No	No	schooling	1	1	0	0	0	1	Never	No	No
1	38.38000107	58.52000046	0.0059	477.2000122	11.30000019	69.09999847	27.20000076	Post primary	Employed	Rents house	Yes	Outside the house	Charcoal	No	No	No	No	Yes	No		Biomass(charcoal,Firewood)	0	0	0	0		10	Not yet in school	Morning Cough (ekikololo) Day or night cough Nasal symptoms (runny nose)	1	1	0	0	0	1	0	Seldom (not often)	No	No	Not yet in school	1	1	0	0	0	1	Seldom (not often)	No	No
2	259.4100037	402.7900085	0.1426	466.2000122	16.10000038	78	26.79999924	Primary	Business wo(man)	Rents house	Yes	Outside the house	Charcoal	No	No	No	No	Yes	No		Biomass(charcoal,Firewood)	0	0	0	0		0	Not yet in school	Nasal symptoms (runny nose)	0	0	0	0	0	1		Never	Not applicable	Not applicable	Not yet in school	0	0	0	0	0	1	Never	Not applicable	Not applicable
1	60.70800018	89.79599762	0.032299999	470.7000122	1.100000024	66.80000305	29.20000076	Primary	Business wo(man)	Rents house	Yes	Inside the house	Charcoal	No	No	No	No	No	No		Biomass(charcoal,Firewood)	0	1	0	1		40	schooling	Morning Cough (ekikololo) Nasal symptoms (runny nose)	1	0	0	0	0	1	0	Never	No	No	schooling	1	0	0	0	0	1	Never	No	No
1	63.06000137	89.13600159	0.0127	639.2999878	38.20000076	71.80000305	28	Post primary	Business wo(man)	Rents house	Yes	Inside the house	Charcoal	No	No	No	Yes	No	No		Biomass(charcoal,Firewood)	0	0	0	0		2	Not yet in school	Wheezing (okuyilitira) Shortness of breath	0	0	0	1	1	0	0	Sometimes	No	No	Not yet in school	0	0	0	1	1	0	Sometimes	No	No
2	50.88000107	70.08000183	0.0548	479.7000122	0	70.30000305	29.5	Post primary	Business wo(man)	Rents house	Yes	Outside the house	Charcoal	No	Yes	No	No	Yes	Yes	>once<daily	Biomass(charcoal,Firewood)	1	1	0	1		4	Not yet in school	Morning Cough (ekikololo) Phlegm (mucus in resp sysustem but not in nasal area)	1	0	1	0	0	0		Sometimes	No	No	Not yet in school	1	0	1	0	0	0	Sometimes	No	No
1	30.32999992	48.90999985	0.005	425.7000122	5.800000191	64.80000305	28.79999924	Post primary	Unemployed	Rents house	No	Inside the house	Charcoal	No	No	No	Yes	No	No		Biomass(charcoal,Firewood)	0	0	0	0		48	schooling	Morning Cough (ekikololo) Day or night cough	1	1	0	0	0	0	0	Never	No	No	schooling	1	1	0	0	0	0	Never	No	No
1	74.22000122	121.75	0.01	456.1000061	10.39999962	65	29.20000076	Post primary	Employed	Owner of house	Yes	Outside the house	Charcoal	No	No	No	No	No	No		Biomass(charcoal,Firewood)	0	0	0	0		36	schooling	Morning Cough (ekikololo) Shortness of breath	1	0	0	0	1	0	0	Never	No	No	schooling	1	0	0	0	1	0	Never	No	No
1	20.98999977	33.18999863	0.002	439.7999878	22.10000038	60.29999924	30.29999924	None	Unemployed	Rents house	Yes	Outside the house	Charcoal	No	No	No	No	Yes	No		Biomass(charcoal,Firewood)	0	0	0	0		24	Not yet in school	Morning Cough (ekikololo) Day or night cough Nasal symptoms (runny nose)	1	1	0	0	0	1	0	Never	No	No	Not yet in school	1	1	0	0	0	1	Never	No	No
3	45.38999939	66.83999634	0.032499999	499.7000122	23.89999962	77.69999695	27.20000076	Primary	Business wo(man)	Rents house	Yes	Outside the house	Charcoal	No	Yes	No	Yes	No	No		Biomass(charcoal,Firewood)	0	0	0	0		59	schooling	Morning Cough (ekikololo) Day or night cough Wheezing (okuyilitira)	1	1	0	1	0	0	0	Sometimes	No	No	schooling	1	1	0	1	0	0	Sometimes	No	No
2	76.52999878	124.5400009	0.042599998	867.7000122	95	70.80000305	30.39999962	Post primary	Business wo(man)	Rents house	Yes	Outside the house	Charcoal	No	No	No	Yes	No	No		Biomass(charcoal,Firewood)	0	0	0	0		0	Not yet in school	Morning Cough (ekikololo)	1	0	0	0	0	0		Never	No	No	Not yet in school	1	0	0	0	0	0	Never	No	No
2	85.72799683	130.4880066	0.0579	521.2000122	10.69999981	76.5	27.89999962	Post primary	Business wo(man)	Rents house	Yes	Outside the house	Charcoal	No	Yes	No	No	Yes	No		Biomass(charcoal,Firewood)	0	1	0	1		48	Not yet in school	Morning Cough (ekikololo) Wheezing (okuyilitira) Phlegm (mucus in resp sysustem but not in nasal area)	1	0	1	1	0	0		Never	No	No	Not yet in school	1	0	1	1	0	0	Never	No	No
2	110.0039978	161.4839935	0.035399999	425.5	4.800000191	78.19999695	26.60000038	Primary	Business wo(man)	Rents house	Yes	Outside the house	Charcoal	No	Yes	No	Yes	No	No		Biomass(charcoal,Firewood)	0	1	0	1		4	schooling	Morning Cough (ekikololo)	1	0	0	0	0	0		Never	No	No	schooling	1	0	0	0	0	0	Never	No	No
1	86.72000122	116.5999985	0.015699999	446.2999878	26.10000038	67.5	29.10000038	Post primary	Unemployed	Rents house	Yes	Inside the house	Charcoal	No	No	No	No	No	No		Biomass(charcoal,Firewood)	0	0	0	0		13	Not yet in school	Morning Cough (ekikololo) Day or night cough Shortness of breath Nasal symptoms (runny nose)	1	1	0	0	1	1	0	Never	No	No	Not yet in school	1	1	0	0	1	1	Never	No	No
1	147.5800018	211.8099976	0.0146	502.7000122	15	73.09999847	26.70000076	Post primary	Business wo(man)	Rents house	No	Outside the house	Charcoal	No	Yes	No	Yes	No	No		Biomass(charcoal,Firewood)	0	0	0	0		36	Not yet in school	Morning Cough (ekikololo) Day or night cough Nasal symptoms (runny nose)	1	1	0	0	0	1	0	Almost always	No	No	Not yet in school	1	1	0	0	0	1	Almost always	No	No
2	30.57999992	48.45000076	0.0029	472.7000122	8.800000191	67.69999695	26.89999962	None	Employed	Rents house	Yes	Outside the house	Charcoal	Yes	No	No	No	Yes	Yes	Daily	Biomass(charcoal,Firewood)	1	1	1	1		0	Not yet in school	Morning Cough (ekikololo)	1	0	0	0	0	0		Never	No	No	Not yet in school	1	0	0	0	0	0	Never	No	No
2	79.08000183	124.8499985	0.0166	569.5999756	14	60.79999924	28.89999962	Primary	Employed	Rents house	Yes	Outside the house	Charcoal	No	Yes	No	No	Yes	No		Biomass(charcoal,Firewood)	0	1	0	1		3	Not yet in school	Morning Cough (ekikololo)	1	0	0	0	0	0		Sometimes	No	No	Not yet in school	1	0	0	0	0	0	Sometimes	No	No
3	211.5200043	240.2200012	0.0146	430.7000122	10.5	68.5	26.79999924	Primary	Business wo(man)	Rents house	Yes	Outside the house	Firewood	No	No	No	No	Yes	No		Biomass(charcoal,Firewood)	0	0	0	0		30	Not yet in school	Nasal symptoms (runny nose) Wheezing (okuyilitira) Morning Cough (ekikololo) Phlegm (mucus in resp sysustem but not in nasal area)	1	0	1	1	0	1	0	Never	No	No	Not yet in school	1	0	1	1	0	1	Never	No	No
3	54.77999878	89.66000366	0.01234	556.4000244	8.199999809	71.30000305	26.70000076	Post primary	Business wo(man)	Rents house	Yes	Inside the house	Charcoal	No	Yes	No	No	No	No		Biomass(charcoal,Firewood)	0	0	0	0		30	Not yet in school	Morning Cough (ekikololo) Nasal symptoms (runny nose)	1	0	0	0	0	1	0	Never	No	No	Not yet in school	1	0	0	0	0	1	Never	No	No
3								Post primary	Business wo(man)	Rents house	Yes	Outside the house	Charcoal	No	Yes	No	No	Yes	No		Biomass(charcoal,Firewood)	0	0	0	0		60	schooling	Morning Cough (ekikololo) Phlegm (mucus in resp sysustem but not in nasal area) Wheezing (okuyilitira) Shortness of breath	1	0	1	1	1	0	0	Sometimes	No	No	schooling	1	0	1	1	1	0	Sometimes	No	No
2	71.81999969	118.1800003	0.0252	447.8999939	4.099999905	74.80000305	26.29999924	Post primary	Business wo(man)	Rents house	Yes	Inside the house	Charcoal	No	No	No	No	Yes	No		Biomass(charcoal,Firewood)	0	0	0	0		48	schooling	Morning Cough (ekikololo) Nasal symptoms (runny nose)	1	0	0	0	0	1		Never	No	No	schooling	1	0	0	0	0	1	Never	No	No
3	27.20999908	44.25999832	0.0054	448.7000122	1	66.19999695	28.39999962	Post primary	Employed	Rents house	Yes	Outside the house	Charcoal	No	No	No	No	No	No		Biomass(charcoal,Firewood)	0	1	0	1			Not yet in school	None	0	0	0	0	0	0	1	Never	Dont know	Dont know	Not yet in school	0	0	0	0	0	0	Never	Dont know	Dont know
1	39.77999878	55.84999847	0.0089	437.2999878	6.444444656	69.09999847	26.60000038	Primary	Unemployed	Rents house	Yes	Outside the house	Charcoal	No	No	No	Yes	No	No		Biomass(charcoal,Firewood)	0	0	0	0		36	Not yet in school	Morning Cough (ekikololo)	1	0	0	0	0	0	0	Never	No	No	Not yet in school	1	0	0	0	0	0	Never	No	No
1	119.3700027	200.3699951	0.0107	467.1000061	2.599999905	66.19999695	28.39999962	Primary	Business wo(man)	Owner of house	Yes	Outside the house	Charcoal	No	No	No	No	No	No		Biomass(charcoal,Firewood)	0	1	0	1		24	Not yet in school	Morning Cough (ekikololo) Day or night cough Shortness of breath	1	1	0	0	1	0	0	Never	No	No	Not yet in school	1	1	0	0	1	0	Never	No	No
3	31.87999916	51.50999832	0.023600001	461.7000122	5.699999809	62.09999847	30.5	Post primary	Business wo(man)	Owner of house	Yes	Outside the house	Charcoal	No	No	No	No	No	Yes		Biomass(charcoal,Firewood)	1	1	0	1		3	Not yet in school	Morning Cough (ekikololo) Day or night cough Nasal symptoms (runny nose)	1	1	0	0	0	1	0	Seldom (not often)	No	No	Not yet in school	1	1	0	0	0	1	Seldom (not often)	No	No
3	41.31600189	60.44400024	0.0233	449.3999939	1.299999952	69.5	28	Post primary	Employed	Rents house	Yes	Inside the house	Charcoal	No	No	No	Yes	No	No		Biomass(charcoal,Firewood)	0	0	0	0		7	Not yet in school	None	0	0	0	0	0	0	1	Never	No	No	Not yet in school	0	0	0	0	0	0	Never	No	No
1	45.14400101	63.84000015	0.022600001	524.2000122	15.60000038	73.5	28.70000076	Primary	Employed	Rents house	Yes	Outside the house	Charcoal	No	No	No	No	No	No		Biomass(charcoal,Firewood)	0	0	0	0		36	Not yet in school	Morning Cough (ekikololo) Day or night cough Shortness of breath Nasal symptoms (runny nose) Wheezing (okuyilitira)	1	1	0	1	1	1	0	Never	No	No	Not yet in school	1	1	0	1	1	1	Never	No	No
2	51.82799911	77.06400299	0.036600001	506.1000061	0	70.30000305	29	Primary	Unemployed	Owner of house	Yes	Outside the house	Charcoal	No	Yes	No	No	Yes	No		Biomass(charcoal,Firewood)	0	0	0	0		36	schooling	Day or night cough Morning Cough (ekikololo)	1	1	0	0	0	0		Never	No	No	schooling	1	1	0	0	0	0	Never	No	No
2	22.95999908	36.95000076	0.0054	513.7999878	7.400000095	71	27.89999962	Primary	Business wo(man)	Rents house	Yes	Outside the house	Firewood	Yes	Yes	No	No	Yes	No		Biomass(charcoal,Firewood)	0	1	0	1		48	schooling	Morning Cough (ekikololo) Phlegm (mucus in resp sysustem but not in nasal area) Shortness of breath	1	0	1	0	1	0		Sometimes	No	No	schooling	1	0	1	0	1	0	Sometimes	No	No
1	20.95999908	33.77000046	0.0027	473.8999939	10.39999962	67.30000305	29	Post primary	Unemployed	Rents house	Yes	Outside the house	Charcoal	No	No	No	Yes	No	Yes	Never	Biomass(charcoal,Firewood)	0	0	0	0		17	Not yet in school	Morning Cough (ekikololo) Day or night cough	1	1	0	0	0	0	0	Never	No	No	Not yet in school	1	1	0	0	0	0	Never	No	No
3	49.54000092	65.83999634	0.0061	425.5	10.5	70.19999695	28.89999962	Post primary	Unemployed	Rents house	Yes	Outside the house	Charcoal	No	Yes	No	No	No	No		Biomass(charcoal,Firewood)	0	0	0	0			Not yet in school	Morning Cough (ekikololo)	1	0	0	0	0	0	0	Seldom (not often)	No	No	Not yet in school	1	0	0	0	0	0	Seldom (not often)	No	No
1	30.44400024	43.81200027	0.0177	506	9.699999809	70.90000153	28.39999962	Post primary	Unemployed	Owner of house	Yes	Inside the house	Charcoal	No	No	No	Yes	No	No		Biomass(charcoal,Firewood)	0	0	0	0		4	Not yet in school	Morning Cough (ekikololo) Day or night cough Wheezing (okuyilitira) Shortness of breath Nasal symptoms (runny nose)	1	1	0	1	1	1	0	Never	No	No	Not yet in school	1	1	0	1	1	1	Never	No	No
1	40.36000061	60.93999863	0.0162	449.7000122	7.900000095	68.90000153	28.89999962	Post primary	Business wo(man)	Rents house	Yes	Inside the house	Charcoal	No	No	No	No	Yes	No		Biomass(charcoal,Firewood)	0	1	0	1		9	Not yet in school	Morning Cough (ekikololo) Nasal symptoms (runny nose) Wheezing (okuyilitira)	1	0	0	1	0	1	0	Never	No	No	Not yet in school	1	0	0	1	0	1	Never	No	No
1	39.77999878	55.84999847	0.0089	437.2999878	6.444444656	69.09999847	26.60000038	Primary	Unemployed	Rents house	Yes	Outside the house	Charcoal	No	No	No	Yes	No	No		Biomass(charcoal,Firewood)	0	0	0	0		48	Not yet in school	None	0	0	0	0	0	0	1	Never	No	No	Not yet in school	0	0	0	0	0	0	Never	No	No
3	55.18000031	94.98000336	0.035300002	439.6000061	12.77777767	69	27.5	Primary	Unemployed	Rents house	No	Inside the house	Charcoal	No	No	No	No	Yes	No		Biomass(charcoal,Firewood)	0	0	0	0		30	Not yet in school	Morning Cough (ekikololo) Day or night cough Shortness of breath Wheezing (okuyilitira) Nasal symptoms (runny nose)	1	1	0	1	1	1	0	Almost always	No	No	Not yet in school	1	1	0	1	1	1	Almost always	No	No
1	30.44400024	43.81200027	0.0177	506	9.699999809	70.90000153	28.39999962	Post primary	Unemployed	Owner of house	Yes	Inside the house	Charcoal	No	No	No	Yes	No	No		Biomass(charcoal,Firewood)	0	0	0	0		48	schooling	Morning Cough (ekikololo) Day or night cough Shortness of breath Nasal symptoms (runny nose) Wheezing (okuyilitira)	1	1	0	1	1	1	0	Never	No	No	schooling	1	1	0	1	1	1	Never	No	No
1	39.52000046	59.83000183	0.0119	420.2999878	8.199999809	65.90000153	29.79999924	Post primary	Business wo(man)	Rents house	Yes	Inside the house	Electricity	No	No	No	No	No	No		Electricity, briquettes, paraffin	0	0	0	0		30	Not yet in school	Nasal symptoms (runny nose) Morning Cough (ekikololo)	1	0	0	0	0	1	0	Never	No	No	Not yet in school	1	0	0	0	0	1	Never	No	No
3	49.54000092	65.83999634	0.0061	425.5	10.5	70.19999695	28.89999962	Post primary	Unemployed	Rents house	Yes	Outside the house	Charcoal	No	Yes	No	No	No	No		Biomass(charcoal,Firewood)	0	0	0	0		9	Not yet in school	Morning Cough (ekikololo) Day or night cough Phlegm (mucus in resp sysustem but not in nasal area) Wheezing (okuyilitira) Shortness of breath Nasal symptoms (runny nose)	1	1	1	1	1	1	0	Seldom (not often)	No	No	Not yet in school	1	1	1	1	1	1	Seldom (not often)	No	No
1	45.14400101	63.84000015	0.022600001	524.2000122	15.60000038	73.5	28.70000076	Primary	Employed	Rents house	Yes	Outside the house	Charcoal	No	No	No	No	No	No		Biomass(charcoal,Firewood)	0	0	0	0		48	schooling	Morning Cough (ekikololo) Day or night cough Shortness of breath Nasal symptoms (runny nose)	1	1	0	0	1	1	0	Sometimes	No	No	schooling	1	1	0	0	1	1	Sometimes	No	No
3	28.6439991	41.7840004	0.157000005	474.5	0	76.69999695	27	Post primary	Business wo(man)	Rents house	Yes	Outside the house	Charcoal	No	No	No	Yes	Yes	No		Biomass(charcoal,Firewood)	0	1	0	1		12	Not yet in school	Morning Cough (ekikololo) Day or night cough Nasal symptoms (runny nose)	1	1	0	0	0	1	0	Never	No	No	Not yet in school	1	1	0	0	0	1	Never	No	No
3	27.20999908	44.25999832	0.0054	448.7000122	1	66.19999695	28.39999962	Post primary	Employed	Rents house	Yes	Outside the house	Charcoal	No	No	No	No	No	No		Biomass(charcoal,Firewood)	0	1	0	1			Not yet in school	None	0	0	0	0	0	0	1	Never	Not applicable	Not applicable	Not yet in school	0	0	0	0	0	0	Never	Not applicable	Not applicable
2	134.1300049	207.9799957	0.056600001	515.2000122	5.900000095	73.19999695	27.89999962	Post primary	Business wo(man)	Rents house	Yes	Outside the house	Firewood	No	No	No	No	Yes	No		Biomass(charcoal,Firewood)	0	0	0	0		4	schooling	Morning Cough (ekikololo) Day or night cough Nasal symptoms (runny nose)	1	1	0	0	0	1		Never	No	No	schooling	1	1	0	0	0	1	Never	No	No
2	62.13000107	97.55000305	0.0164	550	11.19999981	65.30000305	29.39999962	Post primary	Unemployed	Rents house	Yes	Outside the house	Charcoal	Yes	No	No	No	No	Yes	Daily	Biomass(charcoal,Firewood)	1	1	1	1		0	Not yet in school	Morning Cough (ekikololo)	1	0	0	0	0	0		Never	No	No	Not yet in school	1	0	0	0	0	0	Never	No	No
1	54.43000031	88.18000031	0.0111	486.3999939	0.600000024	69.30000305	28.89999962	Post primary	Unemployed	Rents house	Yes	Inside the house	Charcoal	No	No	No	No	Yes	No		Biomass(charcoal,Firewood)	0	0	0	0		48	schooling	None	0	0	0	0	0	0	1	Never	No	No	schooling	0	0	0	0	0	0	Never	No	No
1	20.51000023	31.62999916	0.008	469.5	16.60000038	68.59999847	29	Post primary	Unemployed	Rents house	Yes	Outside the house	Charcoal	No	No	No	Yes	Yes	No		Biomass(charcoal,Firewood)	0	0	0	0		5	Not yet in school	Morning Cough (ekikololo) Shortness of breath Nasal symptoms (runny nose)	1	0	0	0	1	1	0	Seldom (not often)	No	No	Not yet in school	1	0	0	0	1	1	Seldom (not often)	No	No
3	27.20999908	44.25999832	0.0054	448.7000122	1	66.19999695	28.39999962	Post primary	Employed	Rents house	Yes	Outside the house	Charcoal	No	No	No	No	No	No		Biomass(charcoal,Firewood)	0	1	0	1		48	schooling	Morning Cough (ekikololo) Phlegm (mucus in resp sysustem but not in nasal area) Wheezing (okuyilitira) Shortness of breath	1	0	1	1	1	0	0	Sometimes	No	No	schooling	1	0	1	1	1	0	Sometimes	No	No
2	27.65999985	44.75999832	0.0051	509	2.599999905	70.19999695	28.10000038	Post primary	Business wo(man)	Rents house	Yes	Inside the house	Charcoal	No	Yes	No	No	Yes	No		Biomass(charcoal,Firewood)	0	1	0	1		4	schooling	Morning Cough (ekikololo)	1	0	0	0	0	0		Sometimes	No	No	schooling	1	0	0	0	0	0	Sometimes	No	No
1	23.29000092	37.40999985	0.0041	416.2000122	4.5	67.30000305	27.39999962	None	Unemployed	Rents house	No	Inside the house	Charcoal	No	No	No	Yes	No	No		Biomass(charcoal,Firewood)	0	0	0	0		26	Not yet in school	Morning Cough (ekikololo) Day or night cough Nasal symptoms (runny nose) Shortness of breath Wheezing (okuyilitira)	1	1	0	1	1	1	0	Never	No	No	Not yet in school	1	1	0	1	1	1	Never	No	No
2	72.7559967	106.1159973	0.036180001	537.7999878	5.699999809	73	29.10000038	None	Business wo(man)	Rents house	Yes	Inside the house	Charcoal	No	Yes	No	No	Yes	Yes	Never	Biomass(charcoal,Firewood)	0	1	0	1		12	Not yet in school	Morning Cough (ekikololo) Phlegm (mucus in resp sysustem but not in nasal area) Shortness of breath	1	0	1	0	1	0		Sometimes	No	No	Not yet in school	1	0	1	0	1	0	Sometimes	No	No
1	60.09000015	94.94999695	0.0107	492	15.80000019	69.19999695	28.20000076	Primary	Business wo(man)	Rents house	Yes	Outside the house	Charcoal	No	No	No	Yes	Yes	No		Biomass(charcoal,Firewood)	0	0	0	0		24	Not yet in school	Morning Cough (ekikololo) Day or night cough Shortness of breath	1	1	0	0	1	0	0	Sometimes	No	No	Not yet in school	1	1	0	0	1	0	Sometimes	No	No
1	90.59999847	132.3119965	0.0109	597.2999878	14.80000019	71.80000305	27.20000076	Primary	Unemployed	Rents house	Yes	Inside the house	Charcoal	No	Yes	No	Yes	Yes	No		Biomass(charcoal,Firewood)	0	0	0	0		12	Not yet in school	Morning Cough (ekikololo) Day or night cough Phlegm (mucus in resp sysustem but not in nasal area) Shortness of breath	1	1	1	0	1	0	0	Never	No	No	Not yet in school	1	1	1	0	1	0	Never	No	No
3	40.68999863	59.04000092	0.020500001	395.2000122	12.19999981	74.5	28.10000038	Post primary	Business wo(man)	Rents house	Yes	Outside the house	Charcoal	No	No	No	Yes	No	No		Biomass(charcoal,Firewood)	0	0	0	0		48	Not yet in school	Nasal symptoms (runny nose) Day or night cough	0	1	0	0	0	1	0	Never	No	No	Not yet in school	0	1	0	0	0	1	Never	No	No
3	43.09999847	68.56999969	0.0295	502.8999939	22.10000038	60.5	29.89999962	Post primary	Business wo(man)	Rents house	Yes	Outside the house	Charcoal	No	No	No	No	Yes	No		Biomass(charcoal,Firewood)	0	0	0	0		4	schooling	Morning Cough (ekikololo) Day or night cough	1	1	0	0	0	0	0	Never	No	No	schooling	1	1	0	0	0	0	Never	No	No
1	19.82999992	29.69000053	0.0084	429.6000061	6	62.5	30.29999924	Post primary	Unemployed	Rents house	Yes	Inside the house	Charcoal	No	No	No	Yes	Yes	No		Biomass(charcoal,Firewood)	0	0	0	0		9	Not yet in school	Nasal symptoms (runny nose)	0	0	0	0	0	1	0	Never	No	No	Not yet in school	0	0	0	0	0	1	Never	No	No
3	233	292.9200134	0.013	551.4000244	35.70000076	71.5	27.20000076	Primary	Employed	Rents house	Yes	Inside the house	Charcoal	No	No	No	No	Yes	No		Biomass(charcoal,Firewood)	0	0	0	0		240	Not yet in school	Morning Cough (ekikololo) Nasal symptoms (runny nose)	1	0	0	0	0	1	0	Almost always	No	No	Not yet in school	1	0	0	0	0	1	Almost always	No	No
2	116.3099976	138.5099945	0.0206	445.2999878	22.39999962	66.40000153	29.60000038	Primary	Employed	Rents house	Yes	Outside the house	Charcoal	No	No	No	No	No	Yes	Daily	Biomass(charcoal,Firewood)	1	0	0	1		0	Not yet in school	Morning Cough (ekikololo)	1	0	0	0	0	0		Never	No	No	Not yet in school	1	0	0	0	0	0	Never	No	No
3	55.31999969	79.60800171	0.0219	427.8999939	2.200000048	70.69999695	27.70000076	Post primary	Business wo(man)	Rents house	Yes	Outside the house	Charcoal	Yes	No	No	No	Yes	No		Biomass(charcoal,Firewood)	0	0	0	0		480	schooling	Morning Cough (ekikololo) Nasal symptoms (runny nose)	1	0	0	0	0	1	0	Never	No	No	schooling	1	0	0	0	0	1	Never	No	No
1	60.22999954	86.13999939	0.0111	414.5	8.899999619	66.90000153	28.79999924	Primary	Employed	Rents house	Yes	Inside the house	Charcoal	No	No	No	Yes	Yes	No		Biomass(charcoal,Firewood)	0	1	0	1		24	Not yet in school	Morning Cough (ekikololo) Nasal symptoms (runny nose)	1	0	0	0	0	1	0	Seldom (not often)	No	No	Not yet in school	1	0	0	0	0	1	Seldom (not often)	No	No
1	52.93199921	77.16000366	0.014	503	5.599999905	65.80000305	29.20000076	Post primary	Unemployed	Rents house	Yes	Outside the house	Charcoal	No	No	No	Yes	No	No		Biomass(charcoal,Firewood)	0	0	0	0		30	Not yet in school	Morning Cough (ekikololo) Nasal symptoms (runny nose)	1	0	0	0	0	1	0	Never	No	No	Not yet in school	1	0	0	0	0	1	Never	No	No
1	45.93600082	66.7559967	0.016000001	517.5999756	12.39999962	69.09999847	28.10000038	Primary	Other	Rents house	Yes	Outside the house	Charcoal	No	No	No	Yes	Yes	No		Biomass(charcoal,Firewood)	0	0	0	0		36	Not yet in school	Morning Cough (ekikololo) Day or night cough Nasal symptoms (runny nose)	1	1	0	0	0	1	0	Seldom (not often)	No	No	Not yet in school	1	1	0	0	0	1	Seldom (not often)	No	No
3	54.26399994	76.86000061	0.0339	543.4000244	9.300000191	70.19999695	29.29999924	Post primary	Unemployed	Owner of house	Yes	Outside the house	Charcoal	No	Yes	No	No	Yes	No		Biomass(charcoal,Firewood)	0	0	0	0		10	Not yet in school	Morning Cough (ekikololo) Day or night cough Wheezing (okuyilitira) Shortness of breath Nasal symptoms (runny nose) Phlegm (mucus in resp sysustem but not in nasal area)	1	1	1	1	1	1	0	Most of the time	No	No	Not yet in school	1	1	1	1	1	1	Most of the time	No	No
2	28.51000023	46.02000046	0.0037	479.2999878	1.799999952	70.19999695	28.39999962	Post primary	Business wo(man)	Rents house	Yes	Outside the house	Firewood	No	Yes	No	No	Yes	No		Biomass(charcoal,Firewood)	0	1	0	1		60	schooling	Morning Cough (ekikololo) Wheezing (okuyilitira)	1	0	0	1	0	0		Sometimes	No	No	schooling	1	0	0	1	0	0	Sometimes	No	No
2	139.6699982	230.6999969	0.077100001	520.9000244	7.199999809	73.90000153	28	None	Unemployed	Rents house	Yes	Outside the house	Charcoal	No	No	No	Yes	No	No		Biomass(charcoal,Firewood)	0	0	0	0		0	Not yet in school	Morning Cough (ekikololo)	1	0	0	0	0	0		Never	No	No	Not yet in school	1	0	0	0	0	0	Never	No	No
3	40.56999969	59.33000183	0.0173	578.2999878	29.79999924	71.30000305	27.5	Primary	Business wo(man)	Rents house	Yes	Outside the house	Charcoal	No	Yes	No	No	Yes	No		Biomass(charcoal,Firewood)	0	0	0	0		3	schooling	None	0	0	0	0	0	0	1	Never	Dont know	No	schooling	0	0	0	0	0	0	Never	Dont know	No
1	126.4899979	205.9199982	0.0124	495.2999878	40.79999924	66.80000305	29.39999962	None	Employed	Rents house	Yes	Outside the house	Charcoal	No	No	No	Yes	Yes	Yes		Biomass(charcoal,Firewood)	1	1	0	1		1	Not yet in school	Morning Cough (ekikololo) Phlegm (mucus in resp sysustem but not in nasal area) Shortness of breath	1	0	1	0	1	0	0	Sometimes	No	No	Not yet in school	1	0	1	0	1	0	Sometimes	No	No
1	67.52400208	97.36799622	0.0184	489.5	4.800000191	66	29	Post primary	Business wo(man)	Rents house	No	Outside the house	Charcoal	No	No	No	Yes	No	No		Biomass(charcoal,Firewood)	0	0	0	0		4	Not yet in school	Morning Cough (ekikololo) Day or night cough Nasal symptoms (runny nose)	1	1	0	0	0	1	0	Never	No	No	Not yet in school	1	1	0	0	0	1	Never	No	No
1	37.93199921	54.94800186	0.015799999	694.7999878	42.20000076	72.30000305	28.39999962	Post primary	Business wo(man)	Rents house	Yes	Inside the house	Charcoal	No	No	No	Yes	Yes	No		Biomass(charcoal,Firewood)	0	0	0	0		11	Not yet in school	Morning Cough (ekikololo) Shortness of breath Phlegm (mucus in resp sysustem but not in nasal area)	1	0	1	0	1	0	0	Never	No	No	Not yet in school	1	0	1	0	1	0	Never	No	No
3	74.94000244	108.3239975	0.027799999	481.5	1.111111164	68.19999695	28.70000076	Post primary	Business wo(man)	Rents house	Yes	Inside the house	Charcoal	No	No	No	No	Yes	No		Biomass(charcoal,Firewood)	0	0	0	0		12	Not yet in school	Morning Cough (ekikololo) Phlegm (mucus in resp sysustem but not in nasal area) Wheezing (okuyilitira) Shortness of breath None	1	0	1	1	1	0	1	Sometimes	No	No	Not yet in school	1	0	1	1	1	0	Sometimes	No	No
3	24.81999969	40.45999908	0.0085	472.7000122	0	65.80000305	28.39999962	Post primary	Employed	Rents house	Yes	Outside the house	Charcoal	No	No	No	No	Yes	No		Biomass(charcoal,Firewood)	0	1	0	1		12	Not yet in school	Morning Cough (ekikololo) Wheezing (okuyilitira) Shortness of breath	1	0	0	1	1	0	0	Sometimes	No	No	Not yet in school	1	0	0	1	1	0	Sometimes	No	No
2	46.38000107	65.23999786	0.0081	482	8.5	69.09999847	28.79999924	Primary	Employed	Rents house	Yes	Outside the house	Charcoal	No	Yes	No	Yes	No	Yes		Biomass(charcoal,Firewood)	1	1	0	1		48	Not yet in school	Day or night cough	0	1	0	0	0	0		Never	No	No	Not yet in school	0	1	0	0	0	0	Never	No	No
1	22.64999962	36.40999985	0.0038	426.8999939	7.400000095	64.90000153	29.10000038	Post primary	Business wo(man)	Rents house	Yes	Outside the house	Charcoal	No	No	No	Yes	No	No		Biomass(charcoal,Firewood)	0	0	0	0		48	Not yet in school	Morning Cough (ekikololo) Day or night cough Nasal symptoms (runny nose)	1	1	0	0	0	1	0	Never	No	No	Not yet in school	1	1	0	0	0	1	Never	No	No
1	83.81999969	139.0899963	0.017999999	477	16.5	70.69999695	28.89999962	Post primary	Unemployed	Rents house	Yes	Inside the house	Charcoal	No	No	No	Yes	No	No		Biomass(charcoal,Firewood)	0	0	0	0		3	Not yet in school	None	0	0	0	0	0	0	1	Seldom (not often)	No	No	Not yet in school	0	0	0	0	0	0	Seldom (not often)	No	No
3	25.23999977	36.50999832	0.0041	421	6.599999905	65.90000153	30	Post primary	Business wo(man)	Rents house	Yes	Inside the house	Charcoal	No	No	No	Yes	Yes	No		Biomass(charcoal,Firewood)	0	0	0	0		2	Not yet in school	Morning Cough (ekikololo) Day or night cough Wheezing (okuyilitira) Shortness of breath Nasal symptoms (runny nose) Phlegm (mucus in resp sysustem but not in nasal area)	1	1	1	1	1	1	0	Seldom (not often)	No	No	Not yet in school	1	1	1	1	1	1	Seldom (not often)	No	No
2	52.61000061	76.20999908	0.0231	453.5	8.899999619	85.19999695	25.5	Primary	Business wo(man)	Rents house	Yes	Inside the house	Electricity	No	No	No	No	No	No		Electricity, briquettes, paraffin	0	0	0	0		6	Not yet in school	Morning Cough (ekikololo) Day or night cough Nasal symptoms (runny nose) Shortness of breath Wheezing (okuyilitira)	1	1	0	1	1	1		Most of the time	No	No	Not yet in school	1	1	0	1	1	1	Most of the time	No	No
2	44.40999985	69.76000214	0.032000002	557.2000122	15.80000019	71.5	27.79999924	Primary	Business wo(man)	Rents house	No	Inside the house	Electricity	No	No	No	Yes	No	No		Electricity, briquettes, paraffin	0	0	0	0		0	Not yet in school	Morning Cough (ekikololo)	1	0	0	0	0	0		Never	No	No	Not yet in school	1	0	0	0	0	0	Never	No	No
2	139.3320007	196.9440002	0.039999999	460.5	3	73.19999695	29.29999924	Post primary	Business wo(man)	Rents house	Yes	Outside the house	Charcoal	No	No	No	No	No	No		Biomass(charcoal,Firewood)	0	0	0	0		60	Not yet in school	Morning Cough (ekikololo) Day or night cough Nasal symptoms (runny nose)	1	1	0	0	0	1		Never	Dont know	Dont know	Not yet in school	1	1	0	0	0	1	Never	Dont know	Dont know
3	26.30400085	37.58399963	0.0305	532.2000122	0	78.90000153	26.10000038	Primary	Business wo(man)	Rents house	Yes	Outside the house	Charcoal	No	No	No	Yes	Yes	Yes		Biomass(charcoal,Firewood)	1	0	0	1		14	Not yet in school	Morning Cough (ekikololo) Nasal symptoms (runny nose)	1	0	0	0	0	1	0	Never	No	No	Not yet in school	1	0	0	0	0	1	Never	No	No
1	41.40000153	57.81000137	0.0079	415.1000061	6.599999905	64.30000305	29.70000076	Post primary	Business wo(man)	Rents house	Yes	Inside the house	Electricity	No	No	No	Yes	No	No		Electricity, briquettes, paraffin	0	0	0	0		4	schooling	Morning Cough (ekikololo) Nasal symptoms (runny nose) Shortness of breath	1	0	0	0	1	1	0	Never	No	No	schooling	1	0	0	0	1	1	Never	No	No
2	239.4600067	355.4519958	0.103299998	541.5	22.70000076	75.69999695	28.10000038	Primary	Business wo(man)	Rents house	Yes	Outside the house	Charcoal	Yes	No	No	No	Yes	No		Biomass(charcoal,Firewood)	0	1	0	1		0	Not yet in school	Nasal symptoms (runny nose)	0	0	0	0	0	1		Never	Not applicable	Not applicable	Not yet in school	0	0	0	0	0	1	Never	Not applicable	Not applicable
2	160.1799927	245.9199982	0.076300003	404.8999939	13.89999962	79	26.39999962	Primary	Employed	Rents house	Yes	Inside the house	Charcoal	No	No	No	No	Yes	Yes	>once<daily	Biomass(charcoal,Firewood)	1	1	0	1		0	Not yet in school	Nasal symptoms (runny nose)	0	0	0	0	0	1		Never	Not applicable	Not applicable	Not yet in school	0	0	0	0	0	1	Never	Not applicable	Not applicable
1	103.9079971	148.9799957	0.0123	665.2999878	49.79999924	75.80000305	28	Post primary	Unemployed	Rents house	Yes	Outside the house	Charcoal	No	No	No	No	Yes	No		Biomass(charcoal,Firewood)	0	0	0	0		48	schooling	Phlegm (mucus in resp sysustem but not in nasal area) Day or night cough	0	1	1	0	0	0	0	Never	No	No	schooling	0	1	1	0	0	0	Never	No	No
2	101.1900024	165.6999969	0.075999998	636.2000122	6.199999809	75.69999695	27.5	Primary	Business wo(man)	Owner of house	Yes	Outside the house	Charcoal	No	No	No	No	No	No		Biomass(charcoal,Firewood)	0	0	0	0		0	Not yet in school	Morning Cough (ekikololo)	1	0	0	0	0	0		Never	No	No	Not yet in school	1	0	0	0	0	0	Never	No	No
1	126.4899979	205.9199982	0.0124	495.2999878	40.79999924	66.80000305	29.39999962	None	Employed	Rents house	Yes	Outside the house	Charcoal	No	No	No	Yes	Yes	Yes		Biomass(charcoal,Firewood)	1	1	0	1		24	Not yet in school	Morning Cough (ekikololo) Shortness of breath Phlegm (mucus in resp sysustem but not in nasal area)	1	0	1	0	1	0	0	Sometimes	No	No	Not yet in school	1	0	1	0	1	0	Sometimes	No	No
3	29.62999916	47.09999847	0.0087	416.5	6.900000095	70.5	27	Post primary	Other	Rents house	No	Inside the house	Charcoal	Yes	No	No	No	Yes	No		Biomass(charcoal,Firewood)	0	0	0	0		480	schooling	Morning Cough (ekikololo) Day or night cough Nasal symptoms (runny nose)	1	1	0	0	0	1	0	Never	No	No	schooling	1	1	0	0	0	1	Never	No	No
1	220.8999939	283.3399963	0.0092	637.2000122	70.59999847	61	29.20000076	Primary	Unemployed	Rents house	Yes	Inside the house	Charcoal	No	No	No	Yes	Yes	No		Biomass(charcoal,Firewood)	0	0	0	0		48	schooling	Morning Cough (ekikololo) Shortness of breath Phlegm (mucus in resp sysustem but not in nasal area)	1	0	1	0	1	0	0	Never	No	No	schooling	1	0	1	0	1	0	Never	No	No
2	67.66000366	111.4700012	0.0263	2102	47.29999924	67.59999847	30.5	Post primary	Employed	Rents house	Yes	Inside the house	Charcoal	Yes	No	No	Yes	No	No		Biomass(charcoal,Firewood)	0	1	0	1		0	Not yet in school	Morning Cough (ekikololo)	1	0	0	0	0	0		Never	No	No	Not yet in school	1	0	0	0	0	0	Never	No	No
1	94.73000336	153.6699982	0.0152	516.2999878	24.89999962	71.40000153	28.39999962	Primary	Unemployed	Owner of house	Yes	Outside the house	Charcoal	No	No	No	No	Yes	No		Biomass(charcoal,Firewood)	0	0	0	0		11	Not yet in school	Morning Cough (ekikololo) Nasal symptoms (runny nose)	1	0	0	0	0	1	0	Never	No	No	Not yet in school	1	0	0	0	0	1	Never	No	No
2	51.82799911	77.06400299	0.036600001	506.1000061	0	70.30000305	29	Primary	Unemployed	Owner of house	Yes	Outside the house	Charcoal	No	Yes	No	No	Yes	No		Biomass(charcoal,Firewood)	0	0	0	0		24	schooling	Morning Cough (ekikololo) Day or night cough	1	1	0	0	0	0		Never	No	No	schooling	1	1	0	0	0	0	Never	No	No
3	54.77999878	89.66000366	0.01234	556.4000244	8.199999809	71.30000305	26.70000076	Post primary	Business wo(man)	Rents house	Yes	Inside the house	Charcoal	No	Yes	No	No	No	No		Biomass(charcoal,Firewood)	0	0	0	0		36	Not yet in school	Morning Cough (ekikololo) Nasal symptoms (runny nose)	1	0	0	0	0	1	0	Never	No	Not applicable	Not yet in school	1	0	0	0	0	1	Never	No	Not applicable
2	48.22000122	69.95999908	0.0294	484.5	8.800000191	70.59999847	30.29999924	Primary	Employed	Rents house	Yes	Outside the house	Paraffin stoves	No	Yes	No	No	Yes	No		Electricity, briquettes, paraffin	0	0	0	0		0	Not yet in school	Morning Cough (ekikololo)	1	0	0	0	0	0		Never	No	No	Not yet in school	1	0	0	0	0	0	Never	No	No
1	54.45000076	85.90000153	0.093400002	453.5	2.400000095	69.30000305	27	Post primary	Business wo(man)	Rents house	Yes	Inside the house	Charcoal	No	No	No	No	Yes	No		Biomass(charcoal,Firewood)	0	1	0	1		36	Not yet in school	Morning Cough (ekikololo) Day or night cough Phlegm (mucus in resp sysustem but not in nasal area) Shortness of breath	1	1	1	0	1	0	0	Sometimes	No	No	Not yet in school	1	1	1	0	1	0	Sometimes	No	No
3	41.02000046	67.04000092	0.0028	432.1000061	8.899999619	66.5	27.70000076	Primary	Business wo(man)	Rents house	Yes	Inside the house	Charcoal	No	No	No	No	Yes	No		Biomass(charcoal,Firewood)	0	0	0	0		2	Not yet in school	Morning Cough (ekikololo) Shortness of breath Day or night cough	1	1	0	0	1	0	0	Sometimes	No	No	Not yet in school	1	1	0	0	1	0	Sometimes	No	No
2	59.70999908	93.30000305	0.0348	389.6000061	7.599999905	80.40000153	26.20000076	Post primary	Other	Rents house	Yes	Inside the house	Charcoal	No	No	No	No	Yes	Yes		Biomass(charcoal,Firewood)	1	1	1	1		0	Not yet in school	Nasal symptoms (runny nose)	0	0	0	0	0	1		Never	Not applicable	Not applicable	Not yet in school	0	0	0	0	0	1	Never	Not applicable	Not applicable
2	59.65999985	89.87000275	0.030099999	397.7999878	7.900000095	80.5	26.39999962	Primary	Other	Rents house	Yes	Inside the house	Charcoal	No	No	No	No	Yes	No		Biomass(charcoal,Firewood)	0	1	1	1		0	Not yet in school	Nasal symptoms (runny nose)	0	0	0	0	0	1		Never	No	Not applicable	Not yet in school	0	0	0	0	0	1	Never	No	Not applicable
3	48.99000168	77.91999817	0.097199999	663.2999878	7.300000191	69.19999695	29.89999962	Post primary	Business wo(man)	Rents house	Yes	Inside the house	Charcoal	No	Yes	No	No	Yes	No		Biomass(charcoal,Firewood)	0	0	0	0		18	Not yet in school	Morning Cough (ekikololo) Phlegm (mucus in resp sysustem but not in nasal area) Wheezing (okuyilitira)	1	0	1	1	0	0	0	Never	No	No	Not yet in school	1	0	1	1	0	0	Never	No	No
2	103.3679962	173.9160004	0.043400001	462.8999939	8.800000191	69.69999695	29.20000076	None	Unemployed	Rents house	Yes	Inside the house	Charcoal	No	Yes	No	No	Yes	Yes	Never	Biomass(charcoal,Firewood)	0	1	0	1		60	Not yet in school	Shortness of breath	0	0	0	0	1	0		Sometimes	No	No	Not yet in school	0	0	0	0	1	0	Sometimes	No	No
2	88.44999695	143.8099976	0.0079	521.2000122	17.20000076	70	28.79999924	Post primary	Unemployed	Rents house	Yes	Outside the house	Charcoal	No	No	No	No	Yes	No		Biomass(charcoal,Firewood)	0	1	1	1		36	Not yet in school	Morning Cough (ekikololo) Day or night cough Shortness of breath Nasal symptoms (runny nose)	1	1	0	0	1	1		Seldom (not often)	No	No	Not yet in school	1	1	0	0	1	1	Seldom (not often)	No	No
2	89.61599731	129.6360016	0.045299999	495.5	9.199999809	79.09999847	27.60000038	Primary	Business wo(man)	Rents house	Yes	Outside the house	Charcoal	No	Yes	No	No	Yes	No		Biomass(charcoal,Firewood)	0	0	0	0		36	schooling	Morning Cough (ekikololo) Phlegm (mucus in resp sysustem but not in nasal area) Wheezing (okuyilitira) Shortness of breath	1	0	1	1	1	0		Sometimes	No	No	schooling	1	0	1	1	1	0	Sometimes	No	No
2	64	95.55999756	0.027799999	381	8.100000381	76.19999695	26.89999962	Post primary	Other	Rents house	Yes	Outside the house	Charcoal	No	No	No	No	Yes	Yes		Biomass(charcoal,Firewood)	1	1	0	1		0	Not yet in school	Nasal symptoms (runny nose)	0	0	0	0	0	1		Never	Not applicable	Not applicable	Not yet in school	0	0	0	0	0	1	Never	Not applicable	Not applicable
1	30.44400024	43.81200027	0.0177	506	9.699999809	70.90000153	28.39999962	Post primary	Unemployed	Owner of house	Yes	Inside the house	Charcoal	No	No	No	Yes	No	No		Biomass(charcoal,Firewood)	0	0	0	0		36	Not yet in school	Morning Cough (ekikololo) Day or night cough Wheezing (okuyilitira) Nasal symptoms (runny nose) Shortness of breath	1	1	0	1	1	1	0	Never	No	No	Not yet in school	1	1	0	1	1	1	Never	No	No
2								None	Unemployed	Rents house	Yes	Outside the house	Charcoal	No	Yes	No	No	No	Yes		Biomass(charcoal,Firewood)	1	1	0	1		36	Not yet in school	Morning Cough (ekikololo) Shortness of breath	1	0	0	0	1	0		Sometimes	No	No	Not yet in school	1	0	0	0	1	0	Sometimes	No	No
3	129.7680054	196.1759949	0.041499998	510.7999878	6.099999905	70.59999847	28.70000076	Post primary	Business wo(man)	Rents house	Yes	Outside the house	Charcoal	No	No	No	No	Yes	No		Biomass(charcoal,Firewood)	0	0	0	0		7	Not yet in school	Morning Cough (ekikololo) Phlegm (mucus in resp sysustem but not in nasal area) Shortness of breath	1	0	1	0	1	0	0	Sometimes	No	No	Not yet in school	1	0	1	0	1	0	Sometimes	No	No
3	165.4600067	281.7600098	0.0071	505.7999878	37.59999847	66.90000153	27.10000038	Post primary	Unemployed	Rents house	Yes	Inside the house	Charcoal	No	No	No	No	No	No		Biomass(charcoal,Firewood)	0	0	0	0		4	schooling	Morning Cough (ekikololo) Nasal symptoms (runny nose)	1	0	0	0	0	1	0	Seldom (not often)	No	No	schooling	1	0	0	0	0	1	Seldom (not often)	No	No
1	65.27999878	94.62000275	0.025900001	537.5999756	9.699999809	69.09999847	28.20000076	Post primary	Employed	Rents house	Yes	Outside the house	Charcoal	No	Yes	No	No	No	No		Biomass(charcoal,Firewood)	0	0	0	0		12	Not yet in school	Morning Cough (ekikololo) Nasal symptoms (runny nose)	1	0	0	0	0	1	0	Seldom (not often)	No	No	Not yet in school	1	0	0	0	0	1	Seldom (not often)	No	No
2	70.1760025	101.1839981	0.0306	456.2999878	3.400000095	79.59999847	26.20000076	None	Business wo(man)	Rents house	Yes	Inside the house	Charcoal	No	Yes	No	No	Yes	Yes	Never	Biomass(charcoal,Firewood)	0	1	1	1		36	Not yet in school	Morning Cough (ekikololo) Wheezing (okuyilitira)	1	0	0	1	0	0		Sometimes	No	No	Not yet in school	1	0	0	1	0	0	Sometimes	No	No
2	22.52000046	36.29000092	0.0054	520.7000122	8.5	70.80000305	28	Post primary	Business wo(man)	Rents house	Yes	Outside the house	Charcoal	Yes	Yes	No	No	Yes	No		Biomass(charcoal,Firewood)	0	1	0	1		60	schooling	Morning Cough (ekikololo) Shortness of breath Phlegm (mucus in resp sysustem but not in nasal area)	1	0	1	0	1	0		Never	No	No	schooling	1	0	1	0	1	0	Never	No	No
2	134.3800049	188.3200073	0.053800002	468.6000061	21.5	67.59999847	29.60000038	Primary	Employed	Rents house	Yes	Outside the house	Charcoal	No	No	No	No	No	No		Biomass(charcoal,Firewood)	0	0	0	0		48	schooling	Morning Cough (ekikololo)	1	0	0	0	0	0		Sometimes	No	No	schooling	1	0	0	0	0	0	Sometimes	No	No
1	62.75999832	88.93199921	0.022	516.5999756	12.10000038	66	29.29999924	Post primary	Business wo(man)	Rents house	Yes	Outside the house	Charcoal	No	No	No	Yes	No	No		Biomass(charcoal,Firewood)	0	0	0	0		24	Not yet in school	Morning Cough (ekikololo) Day or night cough Nasal symptoms (runny nose)	1	1	0	0	0	1	0	Sometimes	No	No	Not yet in school	1	1	0	0	0	1	Sometimes	No	No
2	55.06800079	85.89600372	0.056299999	414.2999878	0	77.40000153	26.60000038	Post primary	Business wo(man)	Rents house	Yes	Outside the house	Charcoal	No	Yes	No	Yes	Yes	No		Biomass(charcoal,Firewood)	0	0	0	0		12	Not yet in school	Morning Cough (ekikololo) Phlegm (mucus in resp sysustem but not in nasal area) Shortness of breath	1	0	1	0	1	0		Never	No	No	Not yet in school	1	0	1	0	1	0	Never	No	No
1	62.75999832	88.93199921	0.022	516.5999756	12.10000038	66	29.29999924	Post primary	Business wo(man)	Rents house	Yes	Outside the house	Charcoal	No	No	No	Yes	No	No		Biomass(charcoal,Firewood)	0	0	0	0		30	Not yet in school	Morning Cough (ekikololo) Nasal symptoms (runny nose)	1	0	0	0	0	1	0	Sometimes	No	No	Not yet in school	1	0	0	0	0	1	Sometimes	No	No
1	44.72000122	73.29000092	0.0056	418.6000061	3.700000048	66.09999847	28.29999924	Post primary	Unemployed	Rents house	Yes	Outside the house	Charcoal	No	No	No	Yes	Yes	No		Biomass(charcoal,Firewood)	0	0	0	0		40	schooling	Morning Cough (ekikololo) Nasal symptoms (runny nose)	1	0	0	0	0	1	0	Sometimes	No	No	schooling	1	0	0	0	0	1	Sometimes	No	No
2	67.18000031	101.0699997	0.027100001	338.2000122	7.5	77.40000153	27.20000076	Primary	Employed	Rents house	Yes	Inside the house	Charcoal	No	No	No	Yes	Yes	Yes		Biomass(charcoal,Firewood)	1	1	0	1		0	Not yet in school	Nasal symptoms (runny nose)	0	0	0	0	0	1		Never	Not applicable	Not applicable	Not yet in school	0	0	0	0	0	1	Never	Not applicable	Not applicable
2	51.82799911	77.06400299	0.036600001	506.1000061	0	70.30000305	29	Primary	Unemployed	Owner of house	Yes	Outside the house	Charcoal	No	Yes	No	No	Yes	No		Biomass(charcoal,Firewood)	0	0	0	0		50	schooling	Morning Cough (ekikololo) Day or night cough	1	1	0	0	0	0		Sometimes	No	No	schooling	1	1	0	0	0	0	Sometimes	No	No
3	45.97000122	67.37999725	0.0154	427.1000061	6.699999809	73.80000305	26.70000076	Post primary	Business wo(man)	Rents house	Yes	Outside the house	Charcoal	No	No	No	No	No	No		Biomass(charcoal,Firewood)	0	0	0	0		60	schooling	Nasal symptoms (runny nose) Morning Cough (ekikololo) Day or night cough	1	1	0	0	0	1		Never	No	No	schooling	1	1	0	0	0	1	Never	No	No
2	25.20000076	36.02399826	0.028000001	597.2999878	1	74.40000153	28.29999924	Post primary	Business wo(man)	Owner of house	Yes	Inside the house	Charcoal	No	No	No	Yes	Yes	No		Biomass(charcoal,Firewood)	0	0	0	0		24	Not yet in school	Morning Cough (ekikololo) Day or night cough Wheezing (okuyilitira) Nasal symptoms (runny nose)	1	1	0	1	0	1		Seldom (not often)	No	No	Not yet in school	1	1	0	1	0	1	Seldom (not often)	No	No
3	54.77999878	89.66000366	0.01234	556.4000244	8.199999809	71.30000305	26.70000076	Post primary	Business wo(man)	Rents house	Yes	Inside the house	Charcoal	No	Yes	No	No	No	No		Biomass(charcoal,Firewood)	0	0	0	0		48	Not yet in school	None	0	0	0	0	0	0	1	Seldom (not often)	No	No	Not yet in school	0	0	0	0	0	0	Seldom (not often)	No	No
1	37.86999893	55.81999969	0.0156	534.5	15.80000019	73	27.60000038	Post primary	Unemployed	Rents house	Yes	Outside the house	Charcoal	No	Yes	No	Yes	No	No		Biomass(charcoal,Firewood)	0	0	0	0		1	Not yet in school	Morning Cough (ekikololo)	1	0	0	0	0	0	0	Sometimes	No	No	Not yet in school	1	0	0	0	0	0	Sometimes	No	No
1	85.58399963	124.6800003	0.0277	485.7999878	5.900000095	68.40000153	29.20000076	Post primary	Employed	Rents house	Yes	Outside the house	Charcoal	No	No	No	Yes	No	No		Biomass(charcoal,Firewood)	0	0	0	0		32	Not yet in school	Morning Cough (ekikololo) Shortness of breath	1	0	0	0	1	0	0	Seldom (not often)	No	No	Not yet in school	1	0	0	0	1	0	Seldom (not often)	No	No
2	42.75	68.88999939	0.0151	439	5.199999809	72.5	26.89999962	Primary	Business wo(man)	Owner of house	Yes	Inside the house	Charcoal	No	Yes	No	Yes	Yes	No		Biomass(charcoal,Firewood)	0	1	0	1		60	schooling	Morning Cough (ekikololo) Phlegm (mucus in resp sysustem but not in nasal area) Wheezing (okuyilitira)	1	0	1	1	0	0		Sometimes	Yes	No	schooling	1	0	1	1	0	0	Sometimes	Yes	No
3	23.72999954	33.75	0.0189	430.1000061	7.900000095	70.40000153	28	Post primary	Employed	Owner of house	Yes	Outside the house	Charcoal	No	Yes	No	No	No	No		Biomass(charcoal,Firewood)	0	0	0	0		50	schooling	Nasal symptoms (runny nose)	0	0	0	0	0	1	0	Most of the time	Yes	No	schooling	0	0	0	0	0	1	Most of the time	Yes	No
2	51.82799911	77.06400299	0.036600001	506.1000061	0	70.30000305	29	Primary	Unemployed	Owner of house	Yes	Outside the house	Charcoal	No	Yes	No	No	Yes	No		Biomass(charcoal,Firewood)	0	0	0	0		48	schooling	Day or night cough	0	1	0	0	0	0		Sometimes	No		schooling	0	1	0	0	0	0	Sometimes	No
3	420.1499939	491.6900024	0.0141	485.5	26.10000038	68.5	27	Post primary	Unemployed	Rents house	Yes	Inside the house	Charcoal	No	No	No	Yes	Yes	No		Biomass(charcoal,Firewood)	0	0	0	0		4	Not yet in school	Morning Cough (ekikololo) Nasal symptoms (runny nose)	1	0	0	0	0	1	0	Seldom (not often)	Yes	No	Not yet in school	1	0	0	0	0	1	Seldom (not often)	Yes	No
1	61.15200043	89.95200348	0.033199999	447.1000061	2	71.09999847	28.5	Primary	Unemployed	Rents house	Yes	Inside the house	Charcoal	No	Yes	No	Yes	No	No		Biomass(charcoal,Firewood)	0	0	0	0		6	Not yet in school	Morning Cough (ekikololo) Nasal symptoms (runny nose)	1	0	0	0	0	1	0	Never	No	Yes	Not yet in school	1	0	0	0	0	1	Never	No	Yes
2	53.68000031	86.93000031	0.025699999	504	5.199999809	78	27	Primary	Unemployed	Rents house	Yes	Outside the house	Charcoal	No	No	No	No	Yes	No		Biomass(charcoal,Firewood)	0	1	0	1		3	Not yet in school	Morning Cough (ekikololo) Day or night cough	1	1	0	0	0	0		Never	Yes	No	Not yet in school	1	1	0	0	0	0	Never	Yes	No
3	25.23999977	36.50999832	0.0041	421	6.599999905	65.90000153	30	Post primary	Business wo(man)	Rents house	Yes	Inside the house	Charcoal	No	No	No	Yes	Yes	No		Biomass(charcoal,Firewood)	0	0	0	0		3	Not yet in school	Morning Cough (ekikololo) Day or night cough Wheezing (okuyilitira) Shortness of breath Nasal symptoms (runny nose)	1	1	0	1	1	1	0	Sometimes	Yes	Dont know	Not yet in school	1	1	0	1	1	1	Sometimes	Yes	Dont know
2	49.00999832	79.94000244	0.0057	548.2999878	8.699999809	70.59999847	28.20000076	Primary	Business wo(man)	Rents house	Yes	Inside the house	Charcoal	Yes	Yes	No	No	Yes	No		Biomass(charcoal,Firewood)	0	1	0	1		24	Not yet in school	Morning Cough (ekikololo) Phlegm (mucus in resp sysustem but not in nasal area) Day or night cough	1	1	1	0	0	0		Sometimes	Yes	No	Not yet in school	1	1	1	0	0	0	Sometimes	Yes	No
2	31.51000023	43.68000031	0.0085	531.5999756	7.699999809	71.80000305	28.20000076	Post primary	Employed	Rents house	Yes	Outside the house	Firewood	Yes	Yes	No	Yes	Yes	Yes		Biomass(charcoal,Firewood)	1	1	0	1		9	Not yet in school	Shortness of breath Nasal symptoms (runny nose) Wheezing (okuyilitira) Day or night cough Morning Cough (ekikololo)	1	1	0	1	1	1		Sometimes	No	Yes	Not yet in school	1	1	0	1	1	1	Sometimes	No	Yes
2	78.36000061	111.2519989	0.028310001	469.8999939	2.299999952	72.5	28.20000076	Primary	Other	Rents house	No	Outside the house	Charcoal	No	No	No	Yes	Yes	No		Biomass(charcoal,Firewood)	0	1	0	1		3	Not yet in school	Morning Cough (ekikololo) Day or night cough Shortness of breath Nasal symptoms (runny nose)	1	1	0	0	1	1		Sometimes	No	Yes	Not yet in school	1	1	0	0	1	1	Sometimes	No	Yes
2	72.54000092	110.8499985	0.0251	378.8999939	16.79999924	63.29999924	30.10000038	Post primary	Business wo(man)	Rents house	Yes	Outside the house	Charcoal	No	No	No	No	Yes	Yes		Biomass(charcoal,Firewood)	1	1	0	1		240	Not yet in school	Morning Cough (ekikololo) Day or night cough Wheezing (okuyilitira) Shortness of breath Nasal symptoms (runny nose)	1	1	0	1	1	1		Sometimes	No	Yes	Not yet in school	1	1	0	1	1	1	Sometimes	No	Yes
2	63.18999863	95.83999634	0.0041	497.1000061	9.899999619	67.09999847	29.60000038	Primary	Business wo(man)	Rents house	Yes	Outside the house	Charcoal	No	No	No	Yes	Yes	Yes		Biomass(charcoal,Firewood)	1	1	1	1		240	Not yet in school	Morning Cough (ekikololo) Nasal symptoms (runny nose) Day or night cough	1	1	0	0	0	1		Never	No	Yes	Not yet in school	1	1	0	0	0	1	Never	No	Yes
3	42.02999878	68.69999695	0.125499994	494.5	8	65.59999847	29.10000038	Primary	Unemployed	Rents house	No	Outside the house	Charcoal	No	Yes	No	No	No	No		Biomass(charcoal,Firewood)	0	1	1	1		36	Not yet in school	Morning Cough (ekikololo)	1	0	0	0	0	0	0	Never	Yes	No	Not yet in school	1	0	0	0	0	0	Never	Yes	No
1	35.50999832	57.04999924	0.0117	428.3999939	1.5	66.80000305	27.20000076	Post primary	Unemployed	Rents house	Yes	Outside the house	Charcoal	No	No	No	No	No	Yes	>once<daily	Biomass(charcoal,Firewood)	1	1	0	1		48	Not yet in school	Nasal symptoms (runny nose) Wheezing (okuyilitira)	0	0	0	1	0	1	0	Sometimes	No	Yes	Not yet in school	0	0	0	1	0	1	Sometimes	No	Yes
3	42.02999878	68.69999695	0.125499994	494.5	8	65.59999847	29.10000038	Primary	Unemployed	Rents house	No	Outside the house	Charcoal	No	Yes	No	No	No	No		Biomass(charcoal,Firewood)	0	1	1	1		48	Not yet in school	Morning Cough (ekikololo)	1	0	0	0	0	0	0		Yes	No	Not yet in school	1	0	0	0	0	0		Yes	No
1	85.70999908	136.3399963	0.019200001	474.2000122	8.800000191	70.40000153	28.70000076	Post primary	Employed	Rents house	Yes	Outside the house	Charcoal	No	No	No	Yes	No	Yes		Biomass(charcoal,Firewood)	1	0	0	1		48	schooling	Morning Cough (ekikololo) Nasal symptoms (runny nose)	1	0	0	0	0	1	0	Never	Yes	No	schooling	1	0	0	0	0	1	Never	Yes	No
3	23.72999954	33.75	0.0189	430.1000061	7.900000095	70.40000153	28	Post primary	Employed	Owner of house	Yes	Outside the house	Charcoal	No	Yes	No	No	No	No		Biomass(charcoal,Firewood)	0	0	0	0		30	schooling	Morning Cough (ekikololo) Nasal symptoms (runny nose)	1	0	0	0	0	1	0	Sometimes	Yes	No	schooling	1	0	0	0	0	1	Sometimes	Yes	No
2	54.36000061	73.87200165	0.0288	494	6.099999905	69.5	28.79999924	Primary	Unemployed	Rents house	Yes	Outside the house	Briquettes	Yes	Yes	Yes	Yes	Yes	No		Electricity, briquettes, paraffin	0	0	0	0		0	schooling	Day or night cough	0	1	0	0	0	0		Sometimes	No		schooling	0	1	0	0	0	0	Sometimes	No
2	42.75	68.88999939	0.0151	439	5.199999809	72.5	26.89999962	Primary	Business wo(man)	Owner of house	Yes	Inside the house	Charcoal	No	Yes	No	Yes	Yes	No		Biomass(charcoal,Firewood)	0	1	0	1		60	schooling	Morning Cough (ekikololo) Day or night cough Phlegm (mucus in resp sysustem but not in nasal area)	1	1	1	0	0	0		Sometimes	Yes	No	schooling	1	1	1	0	0	0	Sometimes	Yes	No
3	47.79999924	78.41999817	0.161799997	485.5	11.60000038	66.5	28.5	Primary	Employed	Rents house	Yes	Outside the house	Charcoal	Yes	Yes	No	No	No	No		Biomass(charcoal,Firewood)	0	1	0	1		28	Not yet in school	None	0	0	0	0	0	0	1	Never	Yes	No	Not yet in school	0	0	0	0	0	0	Never	Yes	No
2	140.0160065	142.776001	0.043400001	481.6000061	0	69.09999847	29.60000038	Primary	Unemployed	Owner of house	Yes	Outside the house	Charcoal	Yes	Yes	Yes	Yes	No	No		Biomass(charcoal,Firewood)	0	0	0	0		18	Not yet in school	Morning Cough (ekikololo) Day or night cough Wheezing (okuyilitira)	1	1	0	1	0	0		Sometimes	Yes	No	Not yet in school	1	1	0	1	0	0	Sometimes	Yes	No
3	24.20400047	34.5359993	0.043000001	501.5	0	78.90000153	26.29999924	Post primary	Other	Rents house	Yes	Outside the house	Charcoal	No	No	No	No	Yes	No		Biomass(charcoal,Firewood)	0	0	0	0		3	Not yet in school	Morning Cough (ekikololo) Nasal symptoms (runny nose)	1	0	0	0	0	1	0	Sometimes	No	Yes	Not yet in school	1	0	0	0	0	1	Sometimes	No	Yes
3	23.82999992	32.81000137	0.0119	341.1000061	6.800000191	67.69999695	28.20000076	Post primary	Unemployed	Rents house	Yes	Inside the house	Charcoal	No	Yes	No	Yes	No	No		Biomass(charcoal,Firewood)	0	0	0	0		59	schooling	Nasal symptoms (runny nose)	0	0	0	0	0	1	0	Sometimes	Yes	No	schooling	0	0	0	0	0	1	Sometimes	Yes	No
2	221.9160004	347.9039917	0.027000001	569.2999878	23.70000076	75	28.79999924	Primary	Business wo(man)	Rents house	Yes	Inside the house	Charcoal	Yes	No	No	No	Yes	No		Biomass(charcoal,Firewood)	0	1	0	1		48	schooling	Morning Cough (ekikololo) Wheezing (okuyilitira) Phlegm (mucus in resp sysustem but not in nasal area)	1	0	1	1	0	0		Sometimes	No	Yes	schooling	1	0	1	1	0	0	Sometimes	No	Yes
2	139.3320007	196.9440002	0.039999999	460.5	3	73.19999695	29.29999924	Post primary	Business wo(man)	Rents house	Yes	Outside the house	Charcoal	No	No	No	No	No	No		Biomass(charcoal,Firewood)	0	0	0	0		36	Not yet in school	Morning Cough (ekikololo) Day or night cough Nasal symptoms (runny nose)	1	1	0	0	0	1		Never	Yes	No	Not yet in school	1	1	0	0	0	1	Never	Yes	No
1	63.06000137	89.13600159	0.0127	639.2999878	38.20000076	71.80000305	28	Post primary	Business wo(man)	Rents house	Yes	Inside the house	Charcoal	No	No	No	Yes	No	No		Biomass(charcoal,Firewood)	0	0	0	0		48	Not yet in school	Morning Cough (ekikololo) Shortness of breath	1	0	0	0	1	0	0	Sometimes	No	Yes	Not yet in school	1	0	0	0	1	0	Sometimes	No	Yes
3	420.1499939	491.6900024	0.0141	485.5	26.10000038	68.5	27	Post primary	Unemployed	Rents house	Yes	Inside the house	Charcoal	No	No	No	Yes	Yes	No		Biomass(charcoal,Firewood)	0	0	0	0		2	Not yet in school	Morning Cough (ekikololo) Nasal symptoms (runny nose)	1	0	0	0	0	1	0	Sometimes	Yes	No	Not yet in school	1	0	0	0	0	1	Sometimes	Yes	No
1	89.55599976	130.4400024	0.159700006	654.9000244	0	73.19999695	26.60000038	Post primary	Business wo(man)	Rents house	Yes	Inside the house	Charcoal	No	Yes	No	No	Yes	No		Biomass(charcoal,Firewood)	0	0	0	0		24	Not yet in school	Morning Cough (ekikololo) Shortness of breath Day or night cough	1	1	0	0	1	0	0	Sometimes	Yes	No	Not yet in school	1	1	0	0	1	0	Sometimes	Yes	No
3	23.94000053	34.08000183	0.0184	338.3999939	7	69.40000153	28	Post primary	Business wo(man)	Rents house	Yes	Outside the house	Charcoal	No	No	No	Yes	No	No		Biomass(charcoal,Firewood)	0	0	0	0		42	schooling	None	0	0	0	0	0	0	1	Never	Yes	No	schooling	0	0	0	0	0	0	Never	Yes	No
2	31.51000023	43.68000031	0.0085	531.5999756	7.699999809	71.80000305	28.20000076	Post primary	Employed	Rents house	Yes	Outside the house	Firewood	Yes	Yes	No	Yes	Yes	Yes		Biomass(charcoal,Firewood)	1	1	0	1		18	Not yet in school	Wheezing (okuyilitira) Shortness of breath Morning Cough (ekikololo) Day or night cough Nasal symptoms (runny nose)	1	1	0	1	1	1		Sometimes	No	Yes	Not yet in school	1	1	0	1	1	1	Sometimes	No	Yes
3	23.82999992	32.81000137	0.0119	341.1000061	6.800000191	67.69999695	28.20000076	Post primary	Unemployed	Rents house	Yes	Inside the house	Charcoal	No	Yes	No	Yes	No	No		Biomass(charcoal,Firewood)	0	0	0	0		36	Not yet in school	Nasal symptoms (runny nose)	0	0	0	0	0	1	0	Never	Yes	No	Not yet in school	0	0	0	0	0	1	Never	Yes	No
3	36.84999847	55.52000046	0.018200001	488.2999878	9.300000191	74.69999695	27.10000038	Primary	Unemployed	Rents house	Yes	Inside the house	Charcoal	No	Yes	No	Yes	Yes	No		Biomass(charcoal,Firewood)	0	0	0	0		4	Not yet in school	Morning Cough (ekikololo) Nasal symptoms (runny nose) Shortness of breath Phlegm (mucus in resp sysustem but not in nasal area)	1	0	1	0	1	1	0	Almost always	Yes	Yes	Not yet in school	1	0	1	0	1	1	Almost always	Yes	Yes
2	22.11000061	35.77000046	0.0011	462	8.800000191	72	27.39999962	Post primary	Unemployed	Rents house	No	Outside the house	Charcoal	No	Yes	Yes	No	Yes	No		Biomass(charcoal,Firewood)	0	1	0	1		6	Not yet in school	Morning Cough (ekikololo)	1	0	0	0	0	0		Sometimes	Yes	Yes	Not yet in school	1	0	0	0	0	0	Sometimes	Yes	Yes
3	30.12999916	42.11000061	0.042199999	456.2999878	28.20000076	70.69999695	28.29999924	Post primary	Business wo(man)	Rents house	Yes	Inside the house	Charcoal	No	Yes	No	Yes	No	No		Biomass(charcoal,Firewood)	0	0	0	0		48	Not yet in school	Morning Cough (ekikololo)	1	0	0	0	0	0	0	Never	Yes	Yes	Not yet in school	1	0	0	0	0	0	Never	Yes	Yes
2	72.34799957	105.3720016	0.034469999	429.1000061	1.200000048	74.09999847	28.10000038	None	Business wo(man)	Rents house	Yes	Inside the house	Charcoal	No	No	No	No	Yes	No		Biomass(charcoal,Firewood)	0	0	0	0		0	Not yet in school	Nasal symptoms (runny nose)	0	0	0	0	0	1					Not yet in school	0	0	0	0	0	1
1	37.86999893	55.81999969	0.0156	534.5	15.80000019	73	27.60000038	Post primary	Unemployed	Rents house	Yes	Outside the house	Charcoal	No	Yes	No	Yes	No	No		Biomass(charcoal,Firewood)	0	0	0	0		48	Not yet in school	Morning Cough (ekikololo)	1	0	0	0	0	0	0	Most of the time	Yes	Yes	Not yet in school	1	0	0	0	0	0	Most of the time	Yes	Yes
2	99.22799683	141.7559967	0.03162	465	2.299999952	71.69999695	29.20000076	Primary	Business wo(man)	Rents house	Yes	Inside the house	Charcoal	No	No	No	No	No	No		Biomass(charcoal,Firewood)	0	1	0	1		0	Not yet in school	Day or night cough	0	1	0	0	0	0		Never	Yes	Yes	Not yet in school	0	1	0	0	0	0	Never	Yes	Yes
2	150.0720062	221.3159943	0.113799997	485.1000061	5.900000095	75.40000153	28	Primary	Business wo(man)	Rents house	Yes	Inside the house	Charcoal	No	No	No	No	No	No		Biomass(charcoal,Firewood)	0	1	0	1		0	Not yet in school	Morning Cough (ekikololo)	1	0	0	0	0	0		Never			Not yet in school	1	0	0	0	0	0	Never
2	73.05999756	108.4700012	0.0233	413.2999878	8.300000191	83.59999847	26	Primary	Business wo(man)	Rents house	Yes	Outside the house	Charcoal	Yes	No	No	No	Yes	No		Biomass(charcoal,Firewood)	0	1	0	1		0	Not yet in school	Morning Cough (ekikololo)	1	0	0	0	0	0		Never			Not yet in school	1	0	0	0	0	0	Never
3	102.4199982	150.7920074	0.180899993	588.2000122	0	73.59999847	27.70000076	Primary	Business wo(man)	Rents house	Yes	Outside the house	Charcoal	No	No	No	Yes	No	No		Biomass(charcoal,Firewood)	0	1	1	1		60	schooling	Morning Cough (ekikololo) Day or night cough Wheezing (okuyilitira) Shortness of breath	1	1	0	1	1	0	0	Sometimes	Yes	Yes	schooling	1	1	0	1	1	0	Sometimes	Yes	Yes
2	157.4400024	241.1100006	0.0517	454.1000061	17.70000076	83.59999847	25.89999962	Primary	Other	Rents house	Yes	Inside the house	Charcoal	Yes	No	No	No	Yes	Yes		Biomass(charcoal,Firewood)	1	1	0	1		5	schooling	Morning Cough (ekikololo) Day or night cough Wheezing (okuyilitira) Nasal symptoms (runny nose)	1	1	0	1	0	1		Seldom (not often)	Yes	Yes	schooling	1	1	0	1	0	1	Seldom (not often)	Yes	Yes
2	15.64799976	20.98800087	0.0241	651.9000244	1.299999952	75.90000153	27.79999924	Primary	Business wo(man)	Rents house	Yes	Outside the house	Charcoal	No	No	No	Yes	No	No		Biomass(charcoal,Firewood)	0	0	0	0		0	Not yet in school	Morning Cough (ekikololo)	1	0	0	0	0	0					Not yet in school	1	0	0	0	0	0
2	214.6100006	318.1300049	0.057300001	459.2000122	25.5	68.40000153	29.60000038	None	Employed	Rents house	Yes	Outside the house	Charcoal	Yes	No	No	No	No	No		Biomass(charcoal,Firewood)	0	1	0	1		48	Not yet in school	Shortness of breath	0	0	0	0	1	0		Most of the time	Yes	Yes	Not yet in school	0	0	0	0	1	0	Most of the time	Yes	Yes
3	18.03000069	26.72999954	0.0039	435	7.099999905	72.40000153	27.10000038	Post primary	Business wo(man)	Rents house	Yes	Outside the house	Charcoal	No	Yes	No	Yes	No	No		Biomass(charcoal,Firewood)	0	0	0	0		50	schooling	Morning Cough (ekikololo)	1	0	0	0	0	0	0	Never	Yes	Yes	schooling	1	0	0	0	0	0	Never	Yes	Yes
2	259.8999939	403.7000122	0.0196	1007.099976	86.40000153	87.19999695	25.5	Primary	Unemployed	Rents house	No	Outside the house	Charcoal	No	No	No	Yes	Yes	No		Biomass(charcoal,Firewood)	0	0	0	0		48	schooling	Nasal symptoms (runny nose)	0	0	0	0	0	1		Never	Yes	Yes	schooling	0	0	0	0	0	1	Never	Yes	Yes
2	88.08999634	139.6100006	0.045699999	754.111084	46.20000076	70.09999847	29.89999962	Post primary	Business wo(man)	Rents house	No	Outside the house	Charcoal	No	No	No	No	No	No		Biomass(charcoal,Firewood)	0	0	0	0		4	Not yet in school	Morning Cough (ekikololo) Day or night cough	1	1	0	0	0	0		Never	Yes	Yes	Not yet in school	1	1	0	0	0	0	Never	Yes	Yes
2	76.5	120.2300034	0.082400002	623.5999756	13.19999981	71.69999695	29.5	Primary	Business wo(man)	Rents house	No	Inside the house	Charcoal	No	No	No	No	Yes	No		Biomass(charcoal,Firewood)	0	0	0	0		2	Not yet in school	Morning Cough (ekikololo) Day or night cough Shortness of breath	1	1	0	0	1	0		Never	Yes	Yes	Not yet in school	1	1	0	0	1	0	Never	Yes	Yes
3								Primary	Employed	Rents house	Yes	Outside the house	Charcoal	No	No	No	Yes	No	Yes	Daily	Biomass(charcoal,Firewood)	1	0	0	1		50	schooling	Morning Cough (ekikololo) Wheezing (okuyilitira)	1	0	0	1	0	0	0	Sometimes	Yes	Yes	schooling	1	0	0	1	0	0	Sometimes	Yes	Yes
2	42.86999893	56.77000046	0.0061	492	8.199999809	66.5	29.70000076	Primary	Other	Rents house	Yes	Inside the house	Charcoal	No	No	No	No	No	No		Biomass(charcoal,Firewood)	0	1	0	1		360	Not yet in school	Morning Cough (ekikololo) Day or night cough Nasal symptoms (runny nose)	1	1	0	0	0	1		Never	Yes	Yes	Not yet in school	1	1	0	0	0	1	Never	Yes	Yes
2	81.26000214	125.8899994	0.023700001	527.5999756	7.599999905	66.5	29.20000076	Primary	Employed	Rents house	No	Outside the house	Charcoal	No	Yes	No	No	Yes	No		Biomass(charcoal,Firewood)	0	1	0	1		5	Not yet in school	Day or night cough	0	1	0	0	0	0		Never	Yes	Yes	Not yet in school	0	1	0	0	0	0	Never	Yes	Yes
2	49.18999863	71.80000305	0.0502	431.2999878	11.19999981	62.70000076	30.39999962	Post primary	Business wo(man)	Rents house	Yes	Outside the house	Charcoal	No	Yes	No	No	No	No		Biomass(charcoal,Firewood)	0	1	0	1		38	Not yet in school	Morning Cough (ekikololo)	1	0	0	0	0	0		Never	Yes	Yes	Not yet in school	1	0	0	0	0	0	Never	Yes	Yes
2	15.84000015	22.05599976	0.022299999	576.9000244	0	76.5	27.5	Primary	Business wo(man)	Owner of house	Yes	Outside the house	Charcoal	No	Yes	No	Yes	No	No		Biomass(charcoal,Firewood)	0	0	0	0			schooling	Morning Cough (ekikololo)	1	0	0	0	0	0					schooling	1	0	0	0	0	0
2	15.1079998	21.13199997	0.0239	604.4000244	2.099999905	76	27.89999962	None	Business wo(man)	Rents house	Yes	Outside the house	Charcoal	No	No	No	Yes	No	No		Biomass(charcoal,Firewood)	0	0	0	0		0	Not yet in school	Morning Cough (ekikololo)	1	0	0	0	0	0		Never			Not yet in school	1	0	0	0	0	0	Never
2	21.62000084	35.29999924	0.0013	452.3999939	9.300000191	71.40000153	27.79999924	Post primary	Employed	Rents house	Yes	Outside the house	Charcoal	Yes	No	No	No	Yes	Yes	Daily	Biomass(charcoal,Firewood)	1	0	1	1		0	Not yet in school	Nasal symptoms (runny nose)	0	0	0	0	0	1		Never	Yes	Yes	Not yet in school	0	0	0	0	0	1	Never	Yes	Yes
2								None	Business wo(man)	Rents house	Yes	Inside the house	Charcoal	No	No	No	No	No	No		Biomass(charcoal,Firewood)	0	1	0	1		0	Not yet in school	Nasal symptoms (runny nose)	0	0	0	0	0	1		Never	Yes		Not yet in school	0	0	0	0	0	1	Never	Yes
1	66.92222595	105.3333359	0.0113	674.666687	57.75	65	29	Post primary	Unemployed	Rents house	Yes	Inside the house	Charcoal	No	No	No	Yes	No	No		Biomass(charcoal,Firewood)	0	0	0	0		7	Not yet in school	Nasal symptoms (runny nose) Morning Cough (ekikololo)	1	0	0	0	0	1	0	Sometimes	Yes	Yes	Not yet in school	1	0	0	0	0	1	Sometimes	Yes	Yes
2	25.44000053	37.75	0.0089	513.0999756	7.400000095	68.19999695	29	None	Employed	Rents house	Yes	Outside the house	Firewood	No	No	No	No	No	No		Biomass(charcoal,Firewood)	0	1	0	1		48	Not yet in school	Morning Cough (ekikololo)	1	0	0	0	0	0		Never	Yes	Yes	Not yet in school	1	0	0	0	0	0	Never	Yes	Yes
1	40.24000168	66.20999908	0.005	417	0	63.79999924	27.89999962	Post primary	Unemployed	Rents house	Yes	Outside the house	Charcoal	No	No	No	No	No	No		Biomass(charcoal,Firewood)	0	0	0	0		12	Not yet in school	Nasal symptoms (runny nose)	0	0	0	0	0	1	0	Never	Yes	Yes	Not yet in school	0	0	0	0	0	1	Never	Yes	Yes
1	63.06000137	89.13600159	0.0127	639.2999878	38.20000076	71.80000305	28	Post primary	Business wo(man)	Rents house	Yes	Inside the house	Charcoal	No	No	No	Yes	No	No		Biomass(charcoal,Firewood)	0	0	0	0		36	Not yet in school	Morning Cough (ekikololo)	1	0	0	0	0	0	0	Sometimes	Yes	Yes	Not yet in school	1	0	0	0	0	0	Sometimes	Yes	Yes
2	98.87000275	152.8600006	0.038899999	483.2999878	14.60000038	71.59999847	29.60000038	Post primary	Business wo(man)	Rents house	Yes	Outside the house	Charcoal	No	Yes	No	No	Yes	Yes	Daily	Biomass(charcoal,Firewood)	1	1	0	1		3	Not yet in school	Morning Cough (ekikololo)	1	0	0	0	0	0		Never	Yes	Yes	Not yet in school	1	0	0	0	0	0	Never	Yes	Yes
2	41.93999863	61.59000015	0.0275	523.7000122	6.400000095	66.40000153	30.5	Post primary	Unemployed	Owner of house	Yes	Outside the house	Paraffin stoves	No	Yes	No	Yes	No	No		Electricity, briquettes, paraffin	0	0	0	0		12	Not yet in school	Morning Cough (ekikololo)	1	0	0	0	0	0		Never	Yes	Yes	Not yet in school	1	0	0	0	0	0	Never	Yes	Yes
1	43.47000122	67.88999939	0.0096	413.7000122	6.199999809	68.5	28.29999924	Post primary	Unemployed	Rents house	Yes	Outside the house	Charcoal	No	No	No	No	No	No		Biomass(charcoal,Firewood)	0	0	0	0		24	Not yet in school	Morning Cough (ekikololo) Nasal symptoms (runny nose)	1	0	0	0	0	1	0	Sometimes	Yes	Yes	Not yet in school	1	0	0	0	0	1	Sometimes	Yes	Yes
2	28.97999954	40.22000122	0.0062	500.7000122	8.399999619	68.59999847	28.79999924	Primary	Employed	Rents house	Yes	Outside the house	Firewood	Yes	Yes	Yes	Yes	No	No		Biomass(charcoal,Firewood)	0	1	0	1		18	Not yet in school	Day or night cough Shortness of breath	0	1	0	0	1	0		Sometimes	Yes	Yes	Not yet in school	0	1	0	0	1	0	Sometimes	Yes	Yes
2	214.6100006	318.1300049	0.057300001	459.2000122	25.5	68.40000153	29.60000038	None	Employed	Rents house	Yes	Outside the house	Charcoal	Yes	No	No	No	No	No		Biomass(charcoal,Firewood)	0	1	0	1		68	Not yet in school	Morning Cough (ekikololo)	1	0	0	0	0	0		Most of the time	Yes	Yes	Not yet in school	1	0	0	0	0	0	Most of the time	Yes	Yes
1	38.77199936	55.88399887	0.032900002	634.5	3.700000048	76.09999847	28.5	Post primary	Unemployed	Rents house	Yes	Outside the house	Charcoal	No	No	No	No	No	No		Biomass(charcoal,Firewood)	0	0	0	0		30	Not yet in school	Morning Cough (ekikololo) Day or night cough Nasal symptoms (runny nose) Shortness of breath Wheezing (okuyilitira)	1	1	0	1	1	1	0	Sometimes	Yes	Yes	Not yet in school	1	1	0	1	1	1	Sometimes	Yes	Yes
2	99.19000244	122.0100021	0.048500001	524.4000244	10.39999962	71	29.20000076	None	Employed	Rents house	No	Outside the house	Charcoal	Yes	No	No	No	No	Yes	<once perweek	Biomass(charcoal,Firewood)	1	1	0	1		60	Not yet in school	Morning Cough (ekikololo)	1	0	0	0	0	0		Most of the time	Yes	Yes	Not yet in school	1	0	0	0	0	0	Most of the time	Yes	Yes
3	326.6759949	364.6919861	0.0189	781.888916	42.29999924	76.19999695	26.79999924	None	Business wo(man)	Rents house	Yes	Inside the house	Charcoal	No	Yes	No	No	Yes	Yes	<once perweek	Biomass(charcoal,Firewood)	1	1	0	1		36	Not yet in school	Morning Cough (ekikololo) Phlegm (mucus in resp sysustem but not in nasal area) Shortness of breath Wheezing (okuyilitira)	1	0	1	1	1	0	0	Most of the time	Yes	Yes	Not yet in school	1	0	1	1	1	0	Most of the time	Yes	Yes
3	88.94999695	135.3500061	0.0206	426.2000122	12	74.90000153	27	Primary	Unemployed	Owner of house	Yes	Outside the house	Charcoal	Yes	Yes	Yes	Yes	No	No		Biomass(charcoal,Firewood)	0	0	0	0		48	Not yet in school	Morning Cough (ekikololo)	1	0	0	0	0	0	0	Never	Yes	Yes	Not yet in school	1	0	0	0	0	0	Never	Yes	Yes
2								Primary	Employed	Rents house	Yes	Outside the house	Charcoal	No	Yes	No	Yes	No	Yes		Biomass(charcoal,Firewood)	1	0	0	1		60	schooling	Morning Cough (ekikololo)	1	0	0	0	0	0		Never	Yes	Yes	schooling	1	0	0	0	0	0	Never	Yes	Yes
3	22.82999992	37.27000046	0.167500004	481.1000061	7.099999905	67.30000305	28.39999962	None	Employed	Rents house	Yes	Outside the house	Charcoal	No	Yes	No	No	Yes	Yes	Daily	Biomass(charcoal,Firewood)	1	1	1	1		4	Not yet in school	Morning Cough (ekikololo) Nasal symptoms (runny nose)	1	0	0	0	0	1	0	Never	Yes	Yes	Not yet in school	1	0	0	0	0	1	Never	Yes	Yes
3	42.02999878	68.69999695	0.125499994	494.5	8	65.59999847	29.10000038	Primary	Unemployed	Rents house	No	Outside the house	Charcoal	No	Yes	No	No	No	No		Biomass(charcoal,Firewood)	0	1	1	1		2	Not yet in school	Morning Cough (ekikololo)	1	0	0	0	0	0	0	Never	Yes	Yes	Not yet in school	1	0	0	0	0	0	Never	Yes	Yes
3	31.01000023	44.31000137	0.0072	411.7999878	7.400000095	70.09999847	26.89999962	Post primary	Employed	Rents house	Yes	Outside the house	Charcoal	No	No	No	No	No	No		Biomass(charcoal,Firewood)	0	0	0	0		4	Not yet in school	Morning Cough (ekikololo)	1	0	0	0	0	0	0	Never	Yes	Yes	Not yet in school	1	0	0	0	0	0	Never	Yes	Yes
1	30.44400024	43.81200027	0.0177	506	9.699999809	70.90000153	28.39999962	Post primary	Unemployed	Owner of house	Yes	Inside the house	Charcoal	No	No	No	Yes	No	No		Biomass(charcoal,Firewood)	0	0	0	0		0	Not yet in school	Morning Cough (ekikololo)	1	0	0	0	0	0	0				Not yet in school	1	0	0	0	0	0
2	99.19000244	122.0100021	0.048500001	524.4000244	10.39999962	71	29.20000076	None	Employed	Rents house	No	Outside the house	Charcoal	Yes	No	No	No	No	Yes	<once perweek	Biomass(charcoal,Firewood)	1	1	0	1		7	Not yet in school	Morning Cough (ekikololo)	1	0	0	0	0	0		Sometimes	Yes	Yes	Not yet in school	1	0	0	0	0	0	Sometimes	Yes	Yes
1	22.21999931	35.72000122	0.0044	460.2999878	6.333333492	66.69999695	29.5	Post primary	Business wo(man)	Rents house	Yes	Outside the house	Charcoal	No	No	No	No	Yes	No		Biomass(charcoal,Firewood)	0	0	0	0		48	schooling	Morning Cough (ekikololo) Day or night cough Nasal symptoms (runny nose)	1	1	0	0	0	1	0	Sometimes	Yes	Yes	schooling	1	1	0	0	0	1	Sometimes	Yes	Yes
1	31.14999962	45.90999985	0.0139	457.1000061	7.400000095	67.90000153	28.20000076	Primary	Unemployed	Rents house	No	Outside the house	Charcoal	No	Yes	No	Yes	No	No		Biomass(charcoal,Firewood)	0	0	0	0		48	Not yet in school	Morning Cough (ekikololo) Nasal symptoms (runny nose)	1	0	0	0	0	1	0	Never	Yes	Yes	Not yet in school	1	0	0	0	0	1	Never	Yes	Yes
1	35.50999832	57.04999924	0.0117	428.3999939	1.5	66.80000305	27.20000076	Post primary	Unemployed	Rents house	Yes	Outside the house	Charcoal	No	No	No	No	No	Yes	>once<daily	Biomass(charcoal,Firewood)	1	1	0	1		59	schooling	Nasal symptoms (runny nose) Morning Cough (ekikololo)	1	0	0	0	0	1	0	Never	Yes	Yes	schooling	1	0	0	0	0	1	Never	Yes	Yes
1	43.47000122	67.88999939	0.0096	413.7000122	6.199999809	68.5	28.29999924	Post primary	Unemployed	Rents house	Yes	Outside the house	Charcoal	No	No	No	No	No	No		Biomass(charcoal,Firewood)	0	0	0	0		48	schooling	Morning Cough (ekikololo) Shortness of breath	1	0	0	0	1	0	0	Sometimes	Yes	Yes	schooling	1	0	0	0	1	0	Sometimes	Yes	Yes
3	24.44000053	38.86000061	0.031300001	558.0999756	21	63.5	30.10000038	Post primary	Business wo(man)	Rents house	Yes	Outside the house	Charcoal	No	No	No	No	No	No		Biomass(charcoal,Firewood)	0	0	0	0		5	Not yet in school	Morning Cough (ekikololo) Day or night cough Wheezing (okuyilitira) Shortness of breath Nasal symptoms (runny nose)	1	1	0	1	1	1	0	Seldom (not often)	Yes	Yes	Not yet in school	1	1	0	1	1	1	Seldom (not often)	Yes	Yes
1	38.77199936	55.88399887	0.032900002	634.5	3.700000048	76.09999847	28.5	Post primary	Unemployed	Rents house	Yes	Outside the house	Charcoal	No	No	No	No	No	No		Biomass(charcoal,Firewood)	0	0	0	0		48	schooling	Morning Cough (ekikololo) Day or night cough Shortness of breath Nasal symptoms (runny nose)	1	1	0	0	1	1	0	Sometimes	Yes	Yes	schooling	1	1	0	0	1	1	Sometimes	Yes	Yes
2								Primary	Employed	Rents house	Yes	Outside the house	Charcoal	No	Yes	No	Yes	No	Yes		Biomass(charcoal,Firewood)	1	0	0	1		36	Not yet in school	Morning Cough (ekikololo)	1	0	0	0	0	0		Sometimes	Yes	Yes	Not yet in school	1	0	0	0	0	0	Sometimes	Yes	Yes
2	96.94000244	160.6799927	0.0208	438.7000122	3.599999905	76.19999695	26.60000038	Post primary	Business wo(man)	Rents house	Yes	Outside the house	Charcoal	No	No	No	Yes	Yes	Yes		Biomass(charcoal,Firewood)	1	1	0	1		0	Not yet in school	Morning Cough (ekikololo)	1	0	0	0	0	0					Not yet in school	1	0	0	0	0	0
1	25.01000023	40.31999969	0.0034	415.1000061	4.699999809	65.90000153	27.79999924	Post primary	Unemployed	Rents house	Yes	Outside the house	Charcoal	No	No	No	No	No	No		Biomass(charcoal,Firewood)	0	0	0	0		28	Not yet in school	Wheezing (okuyilitira) Nasal symptoms (runny nose)	0	0	0	1	0	1	0	Sometimes	Yes	Yes	Not yet in school	0	0	0	1	0	1	Sometimes	Yes	Yes
1	40.95999908	60.29999924	0.0129	412	7.199999809	69.90000153	28.39999962	Post primary	Employed	Rents house	Yes	Outside the house	Charcoal	No	No	No	Yes	No	No		Biomass(charcoal,Firewood)	0	0	0	0		24	Not yet in school	Morning Cough (ekikololo) Nasal symptoms (runny nose)	1	0	0	0	0	1	0	Never	Yes	Yes	Not yet in school	1	0	0	0	0	1	Never	Yes	Yes
3	22.82999992	37.27000046	0.167500004	481.1000061	7.099999905	67.30000305	28.39999962	None	Employed	Rents house	Yes	Outside the house	Charcoal	No	Yes	No	No	Yes	Yes	Daily	Biomass(charcoal,Firewood)	1	1	1	1		4	Not yet in school	Morning Cough (ekikololo) Nasal symptoms (runny nose)	1	0	0	0	0	1	0	Never	Yes	Yes	Not yet in school	1	0	0	0	0	1	Never	Yes	Yes
1	22.21999931	35.72000122	0.0044	460.2999878	6.333333492	66.69999695	29.5	Post primary	Business wo(man)	Rents house	Yes	Outside the house	Charcoal	No	No	No	No	Yes	No		Biomass(charcoal,Firewood)	0	0	0	0		48	schooling	Morning Cough (ekikololo) Day or night cough Nasal symptoms (runny nose)	1	1	0	0	0	1	0	Sometimes	Yes	Yes	schooling	1	1	0	0	0	1	Sometimes	Yes	Yes
2	55.66999817	89.30999756	0.026000001	642.9000244	11.5	67.90000153	29.60000038	Post primary	Employed	Rents house	Yes	Outside the house	Charcoal	No	Yes	No	Yes	No	Yes	Daily	Biomass(charcoal,Firewood)	1	1	1	1		60	schooling	Morning Cough (ekikololo)	1	0	0	0	0	0		Sometimes	Yes	Yes	schooling	1	0	0	0	0	0	Sometimes	Yes	Yes
1	206.9600067	255.0399933	0.0174	666.2999878	17.20000076	75.59999847	26.5	None	Unemployed	Rents house	Yes	Outside the house	Electricity	No	No	No	Yes	No	No		Electricity, briquettes, paraffin	0	1	0	1		18	Not yet in school	Morning Cough (ekikololo)	1	0	0	0	0	0	0	Never	Yes	Yes	Not yet in school	1	0	0	0	0	0	Never	Yes	Yes
2	157.4400024	241.1100006	0.0517	454.1000061	17.70000076	83.59999847	25.89999962	Primary	Other	Rents house	Yes	Inside the house	Charcoal	Yes	No	No	No	Yes	Yes		Biomass(charcoal,Firewood)	1	1	0	1		24	Not yet in school	Morning Cough (ekikololo) Day or night cough Nasal symptoms (runny nose) Wheezing (okuyilitira)	1	1	0	1	0	1		Sometimes	Yes	Yes	Not yet in school	1	1	0	1	0	1	Sometimes	Yes	Yes
3	53.55599976	77.72399902	0.0307	530.2000122	0.5	74.69999695	26.89999962	Primary	Business wo(man)	Rents house	Yes	Outside the house	Charcoal	No	No	No	Yes	No	Yes	>once<daily	Biomass(charcoal,Firewood)	1	1	0	1		60	schooling	Morning Cough (ekikololo) Day or night cough Shortness of breath	1	1	0	0	1	0	0	Sometimes	Yes	Yes	schooling	1	1	0	0	1	0	Sometimes	Yes	Yes
3	25.13999939	34.59999847	0.0076	426.3999939	8	72	26.89999962	Post primary	Unemployed	Owner of house	Yes	Outside the house	Charcoal	No	Yes	No	No	No	No		Biomass(charcoal,Firewood)	0	0	0	0		48	schooling	Morning Cough (ekikololo) Nasal symptoms (runny nose)	1	0	0	0	0	1	0	Sometimes	Yes	Yes	schooling	1	0	0	0	0	1	Sometimes	Yes	Yes
1	25.01000023	40.31999969	0.0034	415.1000061	4.699999809	65.90000153	27.79999924	Post primary	Unemployed	Rents house	Yes	Outside the house	Charcoal	No	No	No	No	No	No		Biomass(charcoal,Firewood)	0	0	0	0		59	schooling	None	0	0	0	0	0	0	1	Sometimes	Yes	Yes	schooling	0	0	0	0	0	0	Sometimes	Yes	Yes
1	46.33000183	71.55999756	0.0092	473.3999939	9.300000191	72	26.79999924	Primary	Business wo(man)	Rents house	Yes	Outside the house	Charcoal	No	Yes	Yes	No	Yes	No		Biomass(charcoal,Firewood)	0	1	0	1		36	schooling	Morning Cough (ekikololo) Day or night cough Nasal symptoms (runny nose)	1	1	0	0	0	1	0	Seldom (not often)	Yes	Yes	schooling	1	1	0	0	0	1	Seldom (not often)	Yes	Yes
1	61	99.33000183	0.0028	426.2000122	2	64.59999847	27.5	Post primary	Business wo(man)	Rents house	Yes	Outside the house	Charcoal	No	No	No	No	No	No		Biomass(charcoal,Firewood)	0	0	0	0		59	schooling	Morning Cough (ekikololo)	1	0	0	0	0	0	0	Sometimes	Yes	Yes	schooling	1	0	0	0	0	0	Sometimes	Yes	Yes
2	26.9279995	38.31600189	0.0266	836.7999878	6	73.80000305	29.5	Post primary	Employed	Rents house	Yes	Inside the house	Paraffin stoves	No	No	No	No	No	No		Electricity, briquettes, paraffin	0	0	0	0		0	Not yet in school	Morning Cough (ekikololo)	1	0	0	0	0	0					Not yet in school	1	0	0	0	0	0
2	180.1300049	234.4799957	0.026799999	466.5	5.800000191	74.80000305	27.29999924	Primary	Business wo(man)	Rents house	Yes	Outside the house	Charcoal	No	Yes	No	No	Yes	No		Biomass(charcoal,Firewood)	0	0	0	0		12	Not yet in school	Morning Cough (ekikololo) Phlegm (mucus in resp sysustem but not in nasal area) Wheezing (okuyilitira)	1	0	1	1	0	0		Sometimes	Yes	Yes	Not yet in school	1	0	1	1	0	0	Sometimes	Yes	Yes
2	246.2279968	365.9400024	0.268099993	536.7999878	9.600000381	80	26.60000038	Post primary	Business wo(man)	Rents house	Yes	Outside the house	Firewood	Yes	Yes	No	Yes	Yes	No		Biomass(charcoal,Firewood)	0	1	0	1		7	Not yet in school	Morning Cough (ekikololo) Phlegm (mucus in resp sysustem but not in nasal area) Wheezing (okuyilitira)	1	0	1	1	0	0		Sometimes	Yes	Yes	Not yet in school	1	0	1	1	0	0	Sometimes	Yes	Yes
3	46.06800079	43.88399887	0.0185	423	0	64.90000153	28.39999962	Primary	Business wo(man)	Rents house	Yes	Outside the house	Charcoal	No	Yes	No	No	No	Yes	>once<daily	Biomass(charcoal,Firewood)	1	1	0	1		49	Not yet in school	Shortness of breath Nasal symptoms (runny nose)	0	0	0	0	1	1	0	Most of the time	Yes	Yes	Not yet in school	0	0	0	0	1	1	Most of the time	Yes	Yes
2	63.27000046	101.7099991	0.020300001	505.3999939	5.5	79.19999695	26.89999962	Post primary	Employed	Rents house	No	Inside the house	Charcoal	No	No	No	Yes	Yes	No		Biomass(charcoal,Firewood)	0	0	1	1		4	schooling	Morning Cough (ekikololo) Day or night cough Nasal symptoms (runny nose)	1	1	0	0	0	1		Seldom (not often)	Yes	Yes	schooling	1	1	0	0	0	1	Seldom (not often)	Yes	Yes
1	32.24399948	46.51200104	0.0208	480	4.099999905	68.90000153	29	Primary	Unemployed	Rents house	Yes	Outside the house	Firewood	No	No	No	No	Yes	No		Biomass(charcoal,Firewood)	0	1	0	1		27	Not yet in school	Morning Cough (ekikololo) Day or night cough Nasal symptoms (runny nose) Wheezing (okuyilitira)	1	1	0	1	0	1	0	Never	Yes	Yes	Not yet in school	1	1	0	1	0	1	Never	Yes	Yes
3	66.43199921	99.14399719	0.043900002	443.7999878	3.5	69.40000153	27.70000076	Post primary	Business wo(man)	Rents house	Yes	Outside the house	Charcoal	No	No	No	Yes	No	No		Biomass(charcoal,Firewood)	0	1	1	1		4	Not yet in school	Morning Cough (ekikololo) Shortness of breath Wheezing (okuyilitira)	1	0	0	1	1	0	0	Never	Yes	Yes	Not yet in school	1	0	0	1	1	0	Never	Yes	Yes
2	242.8999939	264.4400024	0.086900003	562.4000244	41.5	64.40000153	30.5	Primary	Business wo(man)	Rents house	Yes	Outside the house	Charcoal	No	No	No	Yes	No	No		Biomass(charcoal,Firewood)	0	1	0	1		48	schooling	Day or night cough Nasal symptoms (runny nose)	0	1	0	0	0	1		Seldom (not often)	Yes	Yes	schooling	0	1	0	0	0	1	Seldom (not often)	Yes	Yes
2	246.2279968	365.9400024	0.268099993	536.7999878	9.600000381	80	26.60000038	Post primary	Business wo(man)	Rents house	Yes	Outside the house	Firewood	Yes	Yes	No	Yes	Yes	No		Biomass(charcoal,Firewood)	0	1	0	1		24	Not yet in school	Morning Cough (ekikololo) Day or night cough Wheezing (okuyilitira)	1	1	0	1	0	0		Never	Yes	Yes	Not yet in school	1	1	0	1	0	0	Never	Yes	Yes
1	61	99.33000183	0.0028	426.2000122	2	64.59999847	27.5	Post primary	Business wo(man)	Rents house	Yes	Outside the house	Charcoal	No	No	No	No	No	No		Biomass(charcoal,Firewood)	0	0	0	0		24	Not yet in school	Nasal symptoms (runny nose)	0	0	0	0	0	1	0	Never	Yes	Yes	Not yet in school	0	0	0	0	0	1	Never	Yes	Yes
2	28.97999954	40.22000122	0.0062	500.7000122	8.399999619	68.59999847	28.79999924	Primary	Employed	Rents house	Yes	Outside the house	Firewood	Yes	Yes	Yes	Yes	No	No		Biomass(charcoal,Firewood)	0	1	0	1		9	Not yet in school	Day or night cough Wheezing (okuyilitira) Shortness of breath	0	1	0	1	1	0		Sometimes	Yes	Yes	Not yet in school	0	1	0	1	1	0	Sometimes	Yes	Yes
2	15.23999977	21.28800011	0.0328	1095.599976	2.299999952	77.5	27.89999962	Primary	Unemployed	Rents house	Yes	Inside the house	Charcoal	No	No	No	Yes	Yes	No		Biomass(charcoal,Firewood)	0	1	0	1		0	Not yet in school	Morning Cough (ekikololo)	1	0	0	0	0	0					Not yet in school	1	0	0	0	0	0
2	18.64800072	25.21199989	0.025599999	1099	5.800000191	81.59999847	29.20000076	Post primary	Business wo(man)	Rents house	No	Outside the house	Charcoal	No	Yes	No	No	No	No		Biomass(charcoal,Firewood)	0	0	0	0		0	Not yet in school	Morning Cough (ekikololo)	1	0	0	0	0	0					Not yet in school	1	0	0	0	0	0
1	50.24000168	81.33999634	0.013	429.8999939	1	69	28.60000038	Primary	Business wo(man)	Rents house	Yes	Outside the house	Charcoal	No	Yes	No	No	No	No		Biomass(charcoal,Firewood)	0	1	0	1		48	schooling	Nasal symptoms (runny nose) Morning Cough (ekikololo)	1	0	0	0	0	1	0	Sometimes	Yes	Yes	schooling	1	0	0	0	0	1	Sometimes	Yes	Yes
2	16.68000031	22.3560009	0.021400001	539.5	0	75.59999847	27.39999962	Primary	Business wo(man)	Rents house	Yes	Outside the house	Charcoal	Yes	No	No	No	No	No		Biomass(charcoal,Firewood)	0	0	0	0		0	Not yet in school	Day or night cough	0	1	0	0	0	0					Not yet in school	0	1	0	0	0	0
1	20.95999908	33.77000046	0.0027	473.8999939	10.39999962	67.30000305	29	Post primary	Unemployed	Rents house	Yes	Outside the house	Charcoal	No	No	No	Yes	No	Yes	Never	Biomass(charcoal,Firewood)	0	0	0	0		0	Not yet in school	Morning Cough (ekikololo)	1	0	0	0	0	0	0	Never	Yes		Not yet in school	1	0	0	0	0	0	Never	Yes
2	25.44000053	37.75	0.0089	513.0999756	7.400000095	68.19999695	29	None	Employed	Rents house	Yes	Outside the house	Firewood	No	No	No	No	No	No		Biomass(charcoal,Firewood)	0	1	0	1		4	Not yet in school	Shortness of breath	0	0	0	0	1	0		Most of the time	Yes	Yes	Not yet in school	0	0	0	0	1	0	Most of the time	Yes	Yes
2	29.88999939	43.34999847	0.0082	492.2000122	7.800000191	69.09999847	28.89999962	Post primary	Employed	Rents house	Yes	Outside the house	Charcoal	No	No	No	No	No	No		Biomass(charcoal,Firewood)	0	1	0	1		60	schooling	Morning Cough (ekikololo)	1	0	0	0	0	0		Sometimes	Yes	Yes	schooling	1	0	0	0	0	0	Sometimes	Yes	Yes
[truncated: 6 more columns]
